# Supplementary material for: Physical, mechanical, chemical and biological properties data of gellan gum incorporating titanium dioxide nanoparticles biofilm
Source: Data Brief. 2020 Apr 8;30:105478. doi: 10.1016/j.dib.2020.105478 (PMC7178489; doi:10.1016/j.dib.2020.105478)
Supplement: Supplementary file 1 [file mmc1.xml]

<?xml version="1.0" encoding="utf-8" standalone="no"?>
<data>
  <datasets>
    <author>mdhasmizam@umt.edu.my;mdhasmizam@yahoo.com</author>
    <type>0</type>
    <dataset>
      <value>6</value>
      <reason>Other (please explain)</reason>
      <comments>I have submitted my raw data as a supplementary data file along with my manuscript</comments>
    </dataset>
  </datasets>
</data>
