# Supplementary material for: Physical, mechanical, chemical and biological properties data of gellan gum incorporating titanium dioxide nanoparticles biofilm
Source: Data Brief. 2020 Apr 8;30:105478. doi: 10.1016/j.dib.2020.105478 (PMC7178489; doi:10.1016/j.dib.2020.105478)
Supplement: Supplementary file 2 [file mmc2.xlsx]

## Sheet: Sheet1
UV-vis						FTIR					XRD						Cell
Wavelength nm.		GG	GG+TiO2-NP
200	1.1508	3.6508	1.28								2-theta degree	1P	GG	TIO2NP			cell no	24 h	48 h	72 h
200.5	1.24451	3.74451	1.348			Wavenumber	1P	GG	TIO2NP		10	135	105	3.333			CONTROL	11844	58955.6	123844
201	1.43549	3.93549	1.437			4000	76.812	87.0697	37.1631		10.02	123.333	98.3333	10			GG	59400	126733	129622
201.5	1.54525	4.04525	1.522			3999	76.6496	86.8466	37.1628		10.04	113.333	120	8.333			1P	60200	127733	130022
202	1.7378	4.2378	1.563			3998	76.4879	86.5605	37.1625		10.06	98.3333	93.3333	10
202.5	1.86209	4.36209	1.626			3997	76.3135	86.2742	37.1622		10.08	115	66.6667	5
203	1.99526	4.49526	1.672			3996	76.173	86.0683	37.1619		10.1	113.333	91.6667	8.333
203.5	2.12814	4.62814	1.692			3995	76.09	85.9497	37.1616		10.12	118.333	91.6667	5
204	2.28034	4.78034	1.78			3994	76.0575	86.0337	37.1612		10.14	136.667	103.333	0
204.5	2.37684	4.87684	1.818			3993	76.0417	85.9376	37.1609		10.16	120	101.667	8.333
205	2.5293	5.0293	1.878			3992	76.0029	85.8661	37.1605		10.18	133.333	120	10
205.5	2.69153	5.19153	1.959			3991	75.9232	85.7874	37.1602		10.2	148.333	105	3.333
206	2.86418	5.36418	2.026			3990	75.8212	85.6832	37.1599		10.22	140	115	1.667
206.5	3.04789	5.54789	2.151			3989	75.737	85.5485	37.1596		10.24	153.333	90	3.333
207	3.26588	5.76588	2.207			3988	75.7046	85.3829	37.1592		10.26	116.667	88.3333	5
207.5	3.49945	5.99945	2.334			3987	75.7368	85.1938	37.1587		10.28	141.667	85	5
208	3.72392	6.22392	2.454			3986	75.8274	85.0122	37.1582		10.3	145	128.333	1.667
208.5	3.99945	6.49945	2.577			3985	75.9513	84.884	37.1577		10.32	158.333	100	5
209	4.31519	6.81519	2.741			3984	76.058	84.8402	37.1572		10.34	143.333	120	5
209.5	4.64515	7.14515	2.906			3983	76.085	84.8725	37.1568		10.36	148.333	136.667	11.667
210	5.01187	7.51187	3.072			3982	76.0006	84.94	37.1563		10.38	146.667	120	5
210.5	5.40754	7.90754	3.269			3981	75.8449	84.9972	37.1559		10.4	136.667	115	6.667
211	5.86138	8.36138	3.463			3980	75.7207	85.0069	37.1554		10.42	138.333	120	6.667
211.5	6.29506	8.79506	3.719			3979	75.7157	84.935	37.1549		10.44	160	121.667	8.333
212	6.83912	9.33912	3.957			3978	75.8264	84.7622	37.1544		10.46	175	133.333	8.333
212.5	7.43019	9.93019	4.272			3977	75.9517	84.5056	37.1539		10.48	118.333	126.667	6.667
213	8.01678	10.5168	4.58			3976	75.9767	84.2273	37.1534		10.5	136.667	138.333	5
213.5	8.70964	11.2096	4.948			3975	75.8795	84.0059	37.1528		10.52	138.333	108.333	13.333
214	9.4189	11.9189	5.36			3974	75.7451	83.8875	37.1523		10.54	156.667	116.667	6.667
214.5	10.1625	12.6625	5.735			3973	75.6739	83.8638	37.1518		10.56	121.667	115	5
215	10.9901	13.4901	6.214			3972	75.69	83.8837	37.1512		10.58	145	128.333	6.667
215.5	11.8577	14.3577	6.715			3971	75.7494	83.8923	37.1506		10.6	155	100	10
216	12.735	15.235	7.299			3970	75.8049	83.8663	37.1501		10.62	151.667	136.667	3.333
216.5	13.6144	16.1144	7.829			3969	75.8482	83.8304	37.1495		10.64	148.333	131.667	5
217	14.5546	17.0546	8.408			3968	75.8948	83.8213	37.1489		10.66	161.667	110	3.333
217.5	15.5239	18.0239	9.069			3967	75.9498	83.8369	37.1482		10.68	145	148.333	3.333
218	16.4816	18.9816	9.762			3966	75.9972	83.8355	37.1475		10.7	155	143.333	5
218.5	17.5792	20.0792	10.439			3965	76.0175	83.7719	37.1468		10.72	118.333	130	8.333
219	18.6638	21.1638	11.224			3964	76.0111	83.6221	37.146		10.74	141.667	106.667	5
219.5	19.7242	22.2242	12.016			3963	76.0047	83.3985	37.1453		10.76	145	135	11.667
220	20.797	23.297	12.766			3962	76.0334	83.1684	37.1445		10.78	145	136.667	5
220.5	21.928	24.428	13.514			3961	76.1027	83.0236	37.1437		10.8	166.667	106.667	3.333
221	23.0144	25.5144	14.35			3960	76.1768	83.005	37.1429		10.82	158.333	123.333	3.333
221.5	24.0991	26.5991	15.223			3959	76.2109	83.074	37.1421		10.84	165	126.667	6.667
222	25.2348	27.7348	16.009			3958	76.176	83.1506	37.1413		10.86	165	121.667	6.667
222.5	26.3633	28.8633	16.876			3957	76.0698	83.1721	37.1405		10.88	115	135	6.667
223	27.4157	29.9157	17.727			3956	75.9167	83.0884	37.1397		10.9	136.667	133.333	5
223.5	28.5102	31.0102	18.467			3955	75.761	82.8672	37.1389		10.92	148.333	128.333	5
224	29.5121	32.0121	19.235			3954	75.6383	82.5683	37.1381		10.94	156.667	135	3.333
224.5	30.4789	32.9789	20.025			3953	75.5487	82.333	37.1373		10.96	151.667	163.333	8.333
225	31.4051	33.9051	20.75			3952	75.4671	82.2679	37.1366		10.98	151.667	135	5
225.5	32.3594	34.8594	21.481			3951	75.3696	82.3449	37.1358		11	170	120	3.333
226	33.266	35.766	22.212			3950	75.2644	82.4766	37.135		11.02	146.667	121.667	5
226.5	34.1193	36.6193	22.846			3949	75.193	82.6485	37.1344		11.04	115	128.333	3.333
227	34.914	37.414	23.495			3948	75.1819	82.8672	37.1338		11.06	143.333	141.667	3.333
227.5	35.6451	38.1451	24.131			3947	75.201	83.1335	37.1331		11.08	155	140	8.333
228	36.3915	38.8915	24.685			3946	75.216	83.4873	37.1323		11.1	108.333	85	6.667
228.5	37.0681	39.5681	25.243			3945	75.2369	83.8521	37.1314		11.12	126.667	116.667	11.667
229	37.7572	40.2572	25.8			3944	75.2869	84.024	37.1307		11.14	131.667	148.333	3.333
229.5	38.3707	40.8707	26.301			3943	75.3687	83.9476	37.1303		11.16	110	115	8.333
230	38.9942	41.4942	26.782			3942	75.4633	83.7425	37.1299		11.18	146.667	128.333	8.333
230.5	39.6278	42.1278	27.277			3941	75.5338	83.4638	37.1289		11.2	153.333	145	8.333
231	40.1791	42.6791	27.676			3940	75.5574	83.0831	37.1279		11.22	183.333	116.667	10
231.5	40.6443	43.1443	28.082			3939	75.5514	82.5843	37.1276		11.24	118.333	115	3.333
232	41.115	43.615	28.481			3938	75.5292	82.0125	37.1277		11.26	143.333	136.667	8.333
232.5	41.5911	44.0911	28.846			3937	75.4865	81.5413	37.1273		11.28	136.667	118.333	10
233	42.0727	44.5727	29.194			3936	75.4263	81.3443	37.1259		11.3	126.667	148.333	5
233.5	42.462	44.962	29.539			3935	75.3679	81.4053	37.1242		11.32	125	118.333	5
234	42.8549	45.3549	29.83			3934	75.3218	81.5712	37.123		11.34	136.667	111.667	11.667
234.5	43.1519	45.6519	30.113			3933	75.2731	81.7775	37.1223		11.36	166.667	101.667	8.333
235	43.451	45.951	30.373			3932	75.213	82.1409	37.122		11.38	125	105	1.667
235.5	43.8531	46.3531	30.625			3931	75.164	82.6451	37.1218		11.4	120	118.333	8.333
236	44.0555	46.5555	30.851			3930	75.1491	83.0097	37.1214		11.42	133.333	100	5
236.5	44.3609	46.8609	31.062			3929	75.1612	83.1055	37.1205		11.44	108.333	123.333	3.333
237	44.5656	47.0656	31.262			3928	75.1822	83.0777	37.1194		11.46	141.667	126.667	11.667
237.5	44.7713	47.2713	31.431			3927	75.2052	82.9627	37.1184		11.48	91.6667	125	5
238	44.978	47.478	31.609			3926	75.2266	82.5741	37.1179		11.5	136.667	100	5
238.5	45.1856	47.6856	31.757			3925	75.233	81.9495	37.1176		11.52	138.333	86.6667	6.667
239	45.2898	47.7898	31.893			3924	75.2116	81.4441	37.1174		11.54	135	118.333	6.667
239.5	45.4988	47.9988	32.008			3923	75.1666	81.2214	37.117		11.56	136.667	96.6667	1.667
240	45.6037	48.1037	32.145			3922	75.1163	81.0975	37.1167		11.58	131.667	103.333	6.667
240.5	45.7088	48.2088	32.249			3921	75.0756	80.8798	37.1164		11.6	108.333	111.667	13.333
241	45.8142	48.3142	32.359			3920	75.0443	80.587	37.1161		11.62	110	116.667	11.667
241.5	45.9198	48.4198	32.441			3919	75.0175	80.3985	37.1157		11.64	126.667	111.667	1.667
242	46.0257	48.5257	32.516			3918	74.9954	80.4366	37.1154		11.66	125	111.667	8.333
242.5	46.0257	48.5257	32.594			3917	74.9792	80.632	37.1151		11.68	125	113.333	0
243	46.1318	48.6318	32.659			3916	74.9656	80.805	37.1147		11.7	126.667	121.667	5
243.5	46.1318	48.6318	32.748			3915	74.9516	80.8699	37.1143		11.72	141.667	115	5
244	46.2381	48.7381	32.784			3914	74.9374	80.8448	37.1138		11.74	111.667	96.6667	8.333
244.5	46.2381	48.7381	32.839			3913	74.9246	80.7644	37.1133		11.76	111.667	105	6.667
245	46.3447	48.8447	32.881			3912	74.9136	80.6566	37.1126		11.78	91.6667	101.667	6.667
245.5	46.3447	48.8447	32.925			3911	74.9043	80.5646	37.112		11.8	130	100	8.333
246	46.4515	48.9515	32.963			3910	74.896	80.5005	37.1112		11.82	130	70	6.667
246.5	46.4515	48.9515	32.996			3909	74.8872	80.4508	37.1104		11.84	116.667	83.3333	3.333
247	46.4515	48.9515	33.044			3908	74.8766	80.3943	37.1096		11.86	103.333	83.3333	3.333
247.5	46.5586	49.0586	33.071			3907	74.8637	80.2926	37.1087		11.88	121.667	71.6667	10
248	46.5586	49.0586	33.1			3906	74.8488	80.085	37.1079		11.9	95	66.6667	10
248.5	46.5586	49.0586	33.137			3905	74.8328	79.7855	37.1071		11.92	131.667	111.667	5
249	46.6659	49.1659	33.186			3904	74.8167	79.5799	37.1064		11.94	110	96.6667	1.667
249.5	46.6659	49.1659	33.213			3903	74.8018	79.5986	37.1057		11.96	86.6667	101.667	6.667
250	46.6659	49.1659	33.251			3902	74.7883	79.767	37.1051		11.98	76.6667	90	5
250.5	46.7735	49.2735	33.293			3901	74.7759	79.9461	37.1045		12	85	80	6.667
251	46.7735	49.2735	33.328			3900	74.764	80.0557	37.1039		12.02	118.333	63.3333	10
251.5	46.8813	49.3813	33.395			3899	74.7517	80.0978	37.1033		12.04	96.6667	103.333	18.333
252	46.8813	49.3813	33.422			3898	74.7388	80.1011	37.1027		12.06	101.667	91.6667	10
252.5	46.9894	49.4894	33.48			3897	74.7254	80.084	37.102		12.08	105	73.3333	6.667
253	47.0977	49.5977	33.529			3896	74.712	80.052	37.1012		12.1	95	106.667	13.333
253.5	47.0977	49.5977	33.579			3895	74.6991	80.0187	37.1004		12.12	103.333	71.6667	6.667
254	47.2063	49.7063	33.616			3894	74.6874	79.9976	37.0997		12.14	106.667	73.3333	10
254.5	47.2063	49.7063	33.692			3893	74.6771	79.9929	37.099		12.16	80	86.6667	15
255	47.3151	49.8151	33.733			3892	74.668	79.9971	37.0983		12.18	120	83.3333	6.667
255.5	47.4242	49.9242	33.779			3891	74.6599	79.9916	37.0976		12.2	88.3333	76.6667	15
256	47.4242	49.9242	33.84			3890	74.652	79.9672	37.0969		12.22	105	88.3333	10
256.5	47.5335	50.0335	33.886			3889	74.6436	79.9631	37.0962		12.24	120	71.6667	8.333
257	47.6431	50.1431	33.952			3888	74.6348	79.9952	37.0956		12.26	80	65	8.333
257.5	47.6431	50.1431	34.02			3887	74.6258	80.0215	37.095		12.28	111.667	95	8.333
258	47.7529	50.2529	34.066			3886	74.6171	80.015	37.0945		12.3	111.667	78.3333	13.333
258.5	47.863	50.363	34.139			3885	74.609	80.0159	37.0938		12.32	116.667	100	5
259	47.9733	50.4733	34.213			3884	74.6017	80.063	37.0931		12.34	86.6667	80	13.333
259.5	48.0839	50.5839	34.274			3883	74.5961	80.1549	37.0923		12.36	93.3333	91.6667	8.333
260	48.1948	50.6948	34.355			3882	74.5928	80.2585	37.0915		12.38	111.667	98.3333	6.667
260.5	48.3059	50.8059	34.438			3881	74.5918	80.3337	37.0907		12.4	96.6667	96.6667	10
261	48.5289	51.0289	34.544			3880	74.593	80.3701	37.0897		12.42	96.6667	88.3333	11.667
261.5	48.6407	51.1407	34.67			3879	74.5955	80.3776	37.0887		12.44	91.6667	93.3333	10
262	48.7528	51.2528	34.762			3878	74.599	80.3885	37.0876		12.46	95	90	5
262.5	48.9779	51.4779	34.855			3877	74.6036	80.4313	37.0866		12.48	95	75	13.333
263	49.0908	51.5908	34.951			3876	74.6099	80.4788	37.0855		12.5	115	93.3333	15
263.5	49.204	51.704	35.081			3875	74.6182	80.479	37.0844		12.52	123.333	78.3333	13.333
264	49.4311	51.9311	35.189			3874	74.6261	80.4436	37.0833		12.54	88.3333	90	6.667
264.5	49.545	52.045	35.284			3873	74.6287	80.439	37.0823		12.56	125	106.667	8.333
265	49.6592	52.1592	35.372			3872	74.6233	80.4772	37.0815		12.58	116.667	56.6667	6.667
265.5	49.7737	52.2737	35.525			3871	74.613	80.4888	37.0807		12.6	103.333	101.667	28.333
266	49.8884	52.3884	35.639			3870	74.6009	80.4348	37.0801		12.62	100	91.6667	15
266.5	50.1187	52.6187	35.763			3869	74.5845	80.3632	37.0795		12.64	100	91.6667	13.333
267	50.2343	52.7343	35.874			3868	74.5588	80.3334	37.079		12.66	95	80	8.333
267.5	50.4661	52.9661	35.975			3867	74.5271	80.3461	37.0785		12.68	75	68.3333	11.667
268	50.5825	53.0825	36.096			3866	74.5022	80.3258	37.0782		12.7	93.3333	88.3333	20
268.5	50.6991	53.1991	36.237			3865	74.4888	80.2393	37.0778		12.72	120	91.6667	23.333
269	50.9331	53.4331	36.381			3864	74.4728	80.1908	37.0773		12.74	95	105	8.333
269.5	51.0505	53.5505	36.533			3863	74.4442	80.2466	37.0768		12.76	88.3333	100	20
270	51.2861	53.7861	36.712			3862	74.4097	80.2963	37.0763		12.78	106.667	105	18.333
270.5	51.5229	54.0229	36.863			3861	74.377	80.2608	37.0757		12.8	96.6667	93.3333	20
271	51.6416	54.1416	37.043			3860	74.349	80.1553	37.075		12.82	93.3333	78.3333	11.667
271.5	51.88	54.38	37.249			3859	74.3282	80.0111	37.0743		12.84	90	76.6667	16.667
272	52.1195	54.6195	37.435			3858	74.3138	79.8419	37.0736		12.86	125	106.667	11.667
272.5	52.36	54.86	37.64			3857	74.3049	79.6958	37.0729		12.88	120	71.6667	30
273	52.6017	55.1017	37.875			3856	74.3003	79.6443	37.0724		12.9	110	66.6667	10
273.5	52.8445	55.3445	38.081			3855	74.2928	79.5996	37.072		12.92	103.333	76.6667	18.333
274	53.2108	55.7108	38.343			3854	74.2648	79.4439	37.0718		12.94	101.667	68.3333	11.667
274.5	53.4564	55.9564	38.545			3853	74.2475	79.5617	37.0716		12.96	108.333	98.3333	16.667
275	53.7032	56.2032	38.793			3852	74.2641	79.8881	37.0714		12.98	96.6667	95	10
275.5	54.0754	56.5754	39.123			3851	74.2376	80.0992	37.0713		13	85	106.667	16.667
276	54.325	56.825	39.338			3850	74.1781	80.1872	37.0712		13.02	105	70	10
276.5	54.7016	57.2016	39.596			3849	74.1298	80.1806	37.0711		13.04	115	90	16.667
277	55.0808	57.5808	39.933			3848	74.0924	80.1391	37.071		13.06	88.3333	93.3333	5
277.5	55.4626	57.9626	40.202			3847	74.056	80.1431	37.0709		13.08	98.3333	90	13.333
278	55.7186	58.2186	40.545			3846	74.0231	80.2066	37.0706		13.1	98.3333	90	8.333
278.5	56.1048	58.6048	40.882			3845	74.0015	80.2892	37.0702		13.12	100	70	11.667
279	56.3638	58.8638	41.23			3844	73.9933	80.3486	37.0699		13.14	103.333	91.6667	13.333
279.5	56.8853	59.3853	41.575			3843	73.995	80.4072	37.0696		13.16	91.6667	93.3333	8.333
280	57.2796	59.7796	42.005			3842	73.9989	80.5026	37.0693		13.18	91.6667	81.6667	18.333
280.5	57.6766	60.1766	42.397			3841	74.0041	80.6036	37.0692		13.2	118.333	111.667	20
281	58.0764	60.5764	42.771			3840	74.008	80.6296	37.0691		13.22	100	81.6667	13.333
281.5	58.479	60.979	43.218			3839	73.9993	80.6307	37.0691		13.24	108.333	71.6667	6.667
282	58.8844	61.3844	43.647			3838	73.9726	80.6851	37.0693		13.26	98.3333	100	15
282.5	59.2925	61.7925	44.044			3837	73.9277	80.6855	37.0696		13.28	100	85	25
283	59.8412	62.3412	44.489			3836	73.8486	80.5749	37.0701		13.3	118.333	98.3333	11.667
283.5	60.256	62.756	44.958			3835	73.7408	80.4513	37.0707		13.32	86.6667	81.6667	3.333
284	60.8135	63.3135	45.347			3834	73.6412	80.377	37.0713		13.34	120	85	11.667
284.5	61.235	63.735	45.828			3833	73.5774	80.3216	37.0721		13.36	103.333	78.3333	11.667
285	61.8016	64.3016	46.29			3832	73.5384	80.2518	37.0729		13.38	101.667	80	13.333
285.5	62.23	64.73	46.772			3831	73.4872	80.1887	37.0737		13.4	91.6667	81.6667	10
286	62.8058	65.3058	47.198			3830	73.3996	80.1706	37.0745		13.42	110	115	10
286.5	63.2412	65.7412	47.651			3829	73.2922	80.2017	37.0753		13.44	90	63.3333	10
287	63.8263	66.3263	48.156			3828	73.2065	80.2378	37.0761		13.46	96.6667	103.333	6.667
287.5	64.4169	66.9169	48.623			3827	73.1723	80.2369	37.0769		13.48	93.3333	75	13.333
288	65.013	67.513	49.082			3826	73.1792	80.21	37.0777		13.5	111.667	98.3333	13.333
288.5	65.4636	67.9636	49.587			3825	73.192	80.2066	37.0785		13.52	70	103.333	0
289	66.0693	68.5693	50.083			3824	73.2007	80.2525	37.0793		13.54	96.6667	110	11.667
289.5	66.5273	69.0273	50.604			3823	73.2284	80.3192	37.0802		13.56	85	100	18.333
290	67.1429	69.6429	51.08			3822	73.2685	80.3586	37.0812		13.58	103.333	85	8.333
290.5	67.7642	70.2642	51.586			3821	73.2809	80.397	37.0824		13.6	110	100	5
291	68.3912	70.8912	52.099			3820	73.2499	80.4572	37.0836		13.62	103.333	111.667	5
291.5	68.8652	71.3652	52.66			3819	73.1769	80.52	37.0849		13.64	83.3333	76.6667	3.333
292	69.5024	72.0024	53.164			3818	73.1113	80.5738	37.0863		13.66	108.333	98.3333	10
292.5	69.9842	72.4842	53.62			3817	73.1096	80.6099	37.0879		13.68	113.333	111.667	5
293	70.6318	73.1318	54.081			3816	73.1577	80.6308	37.0896		13.7	83.3333	90	18.333
293.5	71.1214	73.6214	54.533			3815	73.181	80.6418	37.0912		13.72	128.333	85	6.667
294	71.6143	74.1143	55.015			3814	73.1285	80.6434	37.0927		13.74	116.667	95	1.667
294.5	72.1107	74.6107	55.499			3813	73.0287	80.634	37.0942		13.76	125	78.3333	18.333
295	72.6106	75.1106	55.95			3812	72.9459	80.6146	37.0957		13.78	100	85	13.333
295.5	73.1139	75.6139	56.35			3811	72.8961	80.5876	37.0971		13.8	95	103.333	16.667
296	73.6207	76.1207	56.765			3810	72.8569	80.5563	37.0984		13.82	121.667	100	3.333
296.5	74.131	76.631	57.206			3809	72.8187	80.5239	37.0997		13.84	113.333	106.667	10
297	74.4732	76.9732	57.617			3808	72.8003	80.4916	37.101		13.86	108.333	108.333	3.333
297.5	74.9894	77.4894	57.99			3807	72.818	80.4596	37.1023		13.88	103.333	105	3.333
298	75.3356	77.8356	58.408			3806	72.8492	80.4301	37.1036		13.9	123.333	81.6667	6.667
298.5	75.8578	78.3578	58.709			3805	72.8505	80.4048	37.1049		13.92	133.333	88.3333	10
299	76.2079	78.7079	59.074			3804	72.8368	80.3812	37.1063		13.94	100	88.3333	11.667
299.5	76.5597	79.0597	59.437			3803	72.8557	80.3533	37.1078		13.96	130	105	6.667
300	76.913	79.413	59.696			3802	72.8794	80.317	37.1094		13.98	121.667	80	8.333
300.5	77.2681	79.7681	60.032			3801	72.845	80.2752	37.111		14	103.333	95	10
301	77.6247	80.1247	60.305			3800	72.7256	80.2323	37.1125		14.02	120	105	6.667
301.5	77.983	80.483	60.619			3799	72.534	80.1899	37.114		14.04	111.667	126.667	3.333
302	78.343	80.843	60.911			3798	72.3602	80.1472	37.1156		14.06	118.333	108.333	5
302.5	78.7046	81.2046	61.161			3797	72.2619	80.1028	37.1172		14.08	125	105	6.667
303	78.886	81.386	61.428			3796	72.2148	80.0565	37.1186		14.1	140	95	5
303.5	79.2501	81.7501	61.683			3795	72.1645	80.008	37.1199		14.12	118.333	116.667	6.667
304	79.6159	82.1159	61.926			3794	72.0879	79.956	37.121		14.14	115	96.6667	15
304.5	79.7995	82.2995	62.174			3793	72.0081	79.8982	37.1219		14.16	106.667	108.333	16.667
305	79.9834	82.4834	62.365			3792	71.947	79.8344	37.1227		14.18	101.667	101.667	10
305.5	80.1678	82.6678	62.121			3791	71.8947	79.7648	37.1234		14.2	106.667	95	5
306	80.3526	82.8526	61.584			3790	71.838	79.6883	37.124		14.22	128.333	101.667	8.333
306.5	80.5378	83.0378	61.605			3789	71.7768	79.6039	37.1245		14.24	145	105	3.333
307	80.7235	83.2235	61.913			3788	71.7169	79.5104	37.1249		14.26	138.333	81.6667	5
307.5	81.0961	83.5961	62.031			3787	71.6612	79.4065	37.1253		14.28	136.667	90	8.333
308	81.0961	83.5961	62.295			3786	71.6131	79.2944	37.1257		14.3	130	86.6667	5
308.5	81.2831	83.7831	62.437			3785	71.5754	79.1816	37.1261		14.32	130	116.667	11.667
309	81.4704	83.9704	62.586			3784	71.536	79.0756	37.1264		14.34	126.667	116.667	13.333
309.5	81.6582	84.1582	62.776			3783	71.4711	78.9849	37.1267		14.36	143.333	105	13.333
310	81.8465	84.3465	62.864			3782	71.3787	78.9215	37.127		14.38	145	96.6667	6.667
310.5	81.8465	84.3465	63.108			3781	71.2863	78.8457	37.1273		14.4	140	100	3.333
311	82.0352	84.5352	63.229			3780	71.2165	78.6767	37.1275		14.42	126.667	113.333	11.667
311.5	82.2243	84.7243	63.281			3779	71.1702	78.4553	37.1275		14.44	135	133.333	6.667
312	82.2243	84.7243	63.423			3778	71.1208	78.2823	37.1274		14.46	150	116.667	10
312.5	82.4138	84.9138	63.714			3777	71.0361	78.144	37.1272		14.48	133.333	121.667	10
313	82.4138	84.9138	63.9			3776	70.9258	77.936	37.1268		14.5	140	105	5
313.5	82.6038	85.1038	63.984			3775	70.8196	77.5662	37.1263		14.52	141.667	106.667	3.333
314	82.6038	85.1038	64.085			3774	70.7165	77.1104	37.1256		14.54	120	140	18.333
314.5	82.7942	85.2942	64.213			3773	70.6035	76.7904	37.1249		14.56	105	125	10
315	82.9851	85.4851	64.353			3772	70.4908	76.6457	37.1242		14.58	130	108.333	3.333
315.5	82.9851	85.4851	64.489			3771	70.4044	76.4771	37.1235		14.6	133.333	100	6.667
316	83.1764	85.6764	64.684			3770	70.3497	76.2736	37.1228		14.62	161.667	101.667	5
316.5	83.1764	85.6764	64.829			3769	70.3074	76.2679	37.1221		14.64	126.667	120	11.667
317	83.1764	85.6764	65.035			3768	70.249	76.4906	37.1214		14.66	143.333	133.333	6.667
317.5	83.1764	85.6764	65.139			3767	70.1765	76.6852	37.1207		14.68	118.333	131.667	8.333
318	83.3681	85.8681	65.341			3766	70.1076	76.5288	37.1201		14.7	135	111.667	8.333
318.5	83.3681	85.8681	65.511			3765	70.0333	76.0193	37.1194		14.72	136.667	113.333	6.667
319	83.5603	86.0603	65.664			3764	69.9304	75.5363	37.1187		14.74	125	146.667	13.333
319.5	83.5603	86.0603	65.724			3763	69.8076	75.4331	37.118		14.76	168.333	121.667	8.333
320	83.5603	86.0603	65.85			3762	69.7086	75.6163	37.1173		14.78	136.667	115	13.333
320.5	83.7529	86.2529	66.004			3761	69.6566	75.69	37.1165		14.8	146.667	135	10
321	83.7529	86.2529	66.296			3760	69.6171	75.6271	37.1157		14.82	116.667	105	10
321.5	83.7529	86.2529	66.561			3759	69.5484	75.8529	37.1149		14.84	113.333	113.333	8.333
322	83.946	86.446	66.515			3758	69.4492	76.1659	37.1142		14.86	121.667	96.6667	20
322.5	83.946	86.446	66.67			3757	69.3302	75.9746	37.1134		14.88	140	113.333	5
323	84.1395	86.6395	66.892			3756	69.1947	75.4703	37.1127		14.9	126.667	100	5
323.5	84.1395	86.6395	66.938			3755	69.0641	75.2212	37.1119		14.92	148.333	121.667	10
324	84.1395	86.6395	67.278			3754	68.9709	75.1615	37.1111		14.94	120	106.667	8.333
324.5	84.3335	86.8335	67.196			3753	68.9043	74.4792	37.1105		14.96	138.333	118.333	6.667
325	84.3335	86.8335	67.402			3752	68.7736	72.7248	37.11		14.98	145	123.333	5
325.5	84.3335	86.8335	67.654			3751	68.5407	71.2944	37.1097		15	151.667	118.333	8.333
326	84.3335	86.8335	67.776			3750	68.3864	71.148	37.1095		15.02	146.667	113.333	6.667
326.5	84.5279	87.0279	67.977			3749	68.3716	70.7533	37.1094		15.04	160	108.333	6.667
327	84.5279	87.0279	68.07			3748	68.3511	70.0102	37.1093		15.06	153.333	113.333	15
327.5	84.5279	87.0279	68.348			3747	68.2782	69.9639	37.1094		15.08	143.333	136.667	10
328	84.5279	87.0279	68.409			3746	68.2228	70.4074	37.1097		15.1	151.667	130	10
328.5	84.7227	87.2227	68.672			3745	68.2259	70.3077	37.1099		15.12	120	110	18.333
329	84.7227	87.2227	68.626			3744	68.2543	69.9966	37.1102		15.14	128.333	151.667	8.333
329.5	84.7227	87.2227	69.003			3743	68.2089	70.3424	37.1103		15.16	136.667	120	11.667
330	84.7227	87.2227	69.024			3742	68.0792	71.2918	37.1104		15.18	141.667	128.333	0
330.5	84.7227	87.2227	69.166			3741	67.992	72.1924	37.1105		15.2	151.667	126.667	11.667
331	84.7227	87.2227	69.387			3740	67.9927	72.6736	37.1107		15.22	170	130	11.667
331.5	84.918	87.418	69.624			3739	68.0222	73.1038	37.1109		15.24	141.667	131.667	8.333
332	85.1138	87.6138	69.726			3738	68.0253	73.7651	37.1111		15.26	120	140	11.667
332.5	85.1138	87.6138	70.065			3737	67.9924	74.1312	37.1114		15.28	151.667	113.333	6.667
333	85.1138	87.6138	70.103			3736	67.9293	73.9616	37.112		15.3	161.667	148.333	10
333.5	85.1138	87.6138	70.078			3735	67.8677	74.0974	37.1126		15.32	125	136.667	11.667
334	85.1138	87.6138	70.132			3734	67.8463	74.5682	37.1133		15.34	161.667	140	6.667
334.5	85.31	87.81	70.217			3733	67.8248	74.5256	37.1141		15.36	135	138.333	10
335	85.31	87.81	70.5			3732	67.7576	73.887	37.1149		15.38	140	145	8.333
335.5	85.31	87.81	70.8			3731	67.6271	73.1595	37.1157		15.4	145	120	10
336	85.5067	88.0067	71.017			3730	67.4374	72.7795	37.1165		15.42	153.333	118.333	6.667
336.5	85.5067	88.0067	70.777			3729	67.229	72.7549	37.1172		15.44	166.667	116.667	15
337	85.5067	88.0067	71.055			3728	67.0523	72.7323	37.1179		15.46	141.667	145	15
337.5	85.7038	88.2038	71.296			3727	66.9177	72.5033	37.1186		15.48	156.667	155	10
338	85.5067	88.0067	71.418			3726	66.8159	72.4055	37.1193		15.5	205	150	10
338.5	85.7038	88.2038	71.639			3725	66.7617	72.7629	37.1199		15.52	151.667	115	6.667
339	85.7038	88.2038	71.653			3724	66.779	73.3594	37.1206		15.54	130	155	5
339.5	85.5067	88.0067	71.647			3723	66.8377	73.8109	37.1212		15.56	176.667	155	15
340	85.9014	88.4014	72.813			3722	66.8589	73.9951	37.1218		15.58	151.667	151.667	8.333
340.5	86.4968	88.9968	74.395			3721	66.7927	73.9674	37.1223		15.6	133.333	143.333	10
341	86.6962	89.1962	74.909			3720	66.661	73.7545	37.1227		15.62	165	175	6.667
341.5	86.6962	89.1962	75.091			3719	66.5309	73.3569	37.123		15.64	178.333	151.667	1.667
342	86.6962	89.1962	75.022			3718	66.4393	72.8164	37.1232		15.66	158.333	151.667	11.667
342.5	86.6962	89.1962	75.117			3717	66.3576	72.3147	37.1233		15.68	166.667	171.667	6.667
343	86.896	89.396	75.341			3716	66.2386	72.0776	37.1233		15.7	173.333	136.667	8.333
343.5	87.0964	89.5964	75.483			3715	66.0863	72.148	37.1231		15.72	160	128.333	6.667
344	86.896	89.396	75.675			3714	65.9406	72.3103	37.1228		15.74	183.333	176.667	11.667
344.5	86.896	89.396	75.689			3713	65.8127	72.251	37.1225		15.76	153.333	168.333	11.667
345	86.896	89.396	76.046			3712	65.6787	72.0047	37.1221		15.78	178.333	185	10
345.5	87.0964	89.5964	76.061			3711	65.5645	71.9413	37.1217		15.8	200	161.667	11.667
346	87.0964	89.5964	75.959			3710	65.4884	71.9541	37.1212		15.82	195	166.667	10
346.5	87.0964	89.5964	76.367			3709	65.3722	71.7933	37.1205		15.84	191.667	166.667	6.667
347	87.2971	89.7971	76.501			3708	65.1918	71.5473	37.1197		15.86	196.667	203.333	11.667
347.5	87.2971	89.7971	76.606			3707	64.9935	71.3301	37.1188		15.88	205	175	6.667
348	87.2971	89.7971	76.524			3706	64.8059	71.1693	37.1178		15.9	238.333	156.667	10
348.5	87.2971	89.7971	76.809			3705	64.631	71.0439	37.1168		15.92	180	160	8.333
349	87.2971	89.7971	76.794			3704	64.4669	70.9159	37.1156		15.94	240	221.667	6.667
349.5	87.4984	89.9984	76.948			3703	64.3117	70.754	37.1143		15.96	210	195	10
350	87.4984	89.9984	77.067			3702	64.1601	70.5523	37.113		15.98	216.667	171.667	10
350.5	87.4984	89.9984	77.25			3701	64.002	70.3205	37.1116		16	186.667	165	1.667
351	87.4984	89.9984	77.186			3700	63.8225	70.0679	37.1099		16.02	198.333	173.333	3.333
351.5	87.7001	90.2001	77.334			3699	63.6206	69.8038	37.1079		16.04	215	206.667	13.333
352	87.7001	90.2001	77.471			3698	63.4149	69.5289	37.1061		16.06	213.333	168.333	6.667
352.5	87.7001	90.2001	77.682			3697	63.2133	69.2404	37.1043		16.08	211.667	201.667	6.667
353	87.7001	90.2001	77.776			3696	63.0074	68.9453	37.1019		16.1	200	208.333	10
353.5	87.9023	90.4023	77.899			3695	62.793	68.6529	37.0987		16.12	218.333	203.333	5
354	87.9023	90.4023	78.124			3694	62.5773	68.3657	37.095		16.14	243.333	213.333	11.667
354.5	87.9023	90.4023	78.201			3693	62.3638	68.0766	37.0908		16.16	240	220	10
355	87.9023	90.4023	78.253			3692	62.1445	67.7782	37.086		16.18	223.333	215	8.333
355.5	87.9023	90.4023	78.254			3691	61.9111	67.4741	37.0813		16.2	231.667	238.333	10
356	87.9023	90.4023	78.437			3690	61.6773	67.1701	37.0776		16.22	246.667	256.667	6.667
356.5	87.9023	90.4023	78.79			3689	61.4562	66.869	37.0749		16.24	255	226.667	15
357	87.9023	90.4023	79.002			3688	61.236	66.5676	37.0711		16.26	216.667	225	8.333
357.5	88.1049	90.6049	78.935			3687	61.008	66.2625	37.066		16.28	235	230	13.333
358	88.1049	90.6049	78.954			3686	60.7749	65.9534	37.0613		16.3	255	265	6.667
358.5	88.1049	90.6049	79.057			3685	60.5381	65.6409	37.0577		16.32	238.333	291.667	10
359	88.1049	90.6049	79.148			3684	60.2972	65.3243	37.0538		16.34	260	231.667	13.333
359.5	88.308	90.808	79.258			3683	60.0519	65.003	37.0483		16.36	275	213.333	1.667
360	88.308	90.808	79.278			3682	59.8022	64.6771	37.0413		16.38	271.667	233.333	10
360.5	88.308	90.808	79.345			3681	59.5484	64.3472	37.0337		16.4	256.667	250	11.667
361	88.308	90.808	79.517			3680	59.2908	64.0138	37.0259		16.42	288.333	230	13.333
361.5	88.308	90.808	79.691			3679	59.0296	63.678	37.0172		16.44	290	248.333	11.667
362	88.308	90.808	79.801			3678	58.7651	63.3407	37.0082		16.46	280	246.667	11.667
362.5	88.308	90.808	79.933			3677	58.4977	62.9996	37.0003		16.48	273.333	303.333	11.667
363	88.308	90.808	79.855			3676	58.2272	62.6514	36.9951		16.5	278.333	255	5
363.5	88.308	90.808	79.966			3675	57.9533	62.2948	36.9897		16.52	286.667	278.333	15
364	88.5116	91.0116	80.221			3674	57.6748	61.9291	36.9795		16.54	281.667	260	3.333
364.5	88.5116	91.0116	80.331			3673	57.3916	61.5547	36.9681		16.56	305	246.667	10
365	88.5116	91.0116	81.645			3672	57.1047	61.1715	36.9613		16.58	335	260	6.667
365.5	88.5116	91.0116	82.04			3671	56.815	60.7788	36.9569		16.6	280	310	11.667
366	88.7156	91.2156	82.098			3670	56.5229	60.3791	36.9521		16.62	291.667	295	5
366.5	88.5116	91.0116	82.183			3669	56.2283	59.9749	36.9441		16.64	281.667	331.667	3.333
367	88.7156	91.2156	82.258			3668	55.9312	59.5654	36.9321		16.66	321.667	308.333	3.333
367.5	88.7156	91.2156	82.447			3667	55.6317	59.151	36.9221		16.68	320	281.667	5
368	88.7156	91.2156	82.543			3666	55.3306	58.7336	36.9165		16.7	300	268.333	5
368.5	88.7156	91.2156	82.603			3665	55.0284	58.3148	36.9102		16.72	280	270	15
369	88.7156	91.2156	82.641			3664	54.725	57.8959	36.9002		16.74	315	281.667	6.667
369.5	88.7156	91.2156	82.697			3663	54.4204	57.4776	36.8876		16.76	278.333	265	6.667
370	88.7156	91.2156	82.795			3662	54.1142	57.0599	36.8739		16.78	271.667	276.667	13.333
370.5	88.7156	91.2156	82.896			3661	53.8065	56.6426	36.8594		16.8	270	265	6.667
371	88.9201	91.4201	82.987			3660	53.4973	56.2267	36.8435		16.82	291.667	296.667	6.667
371.5	88.9201	91.4201	83.044			3659	53.1874	55.8132	36.8271		16.84	283.333	326.667	13.333
372	88.9201	91.4201	83.154			3658	52.8773	55.4022	36.8124		16.86	290	276.667	8.333
372.5	88.9201	91.4201	83.262			3657	52.568	54.9934	36.8		16.88	311.667	306.667	10
373	88.9201	91.4201	83.3			3656	52.2596	54.5875	36.7872		16.9	316.667	313.333	11.667
373.5	88.9201	91.4201	83.384			3655	51.9521	54.1854	36.7692		16.92	313.333	326.667	15
374	88.9201	91.4201	83.456			3654	51.6451	53.7875	36.7474		16.94	285	300	8.333
374.5	88.9201	91.4201	83.531			3653	51.3382	53.392	36.7258		16.96	315	290	1.667
375	89.1251	91.6251	83.639			3652	51.0307	52.9952	36.7023		16.98	273.333	288.333	11.667
375.5	89.1251	91.6251	83.694			3651	50.7215	52.5935	36.6744		17	261.667	306.667	3.333
376	89.1251	91.6251	83.758			3650	50.4101	52.1886	36.6512		17.02	328.333	296.667	10
376.5	89.1251	91.6251	83.82			3649	50.0983	51.787	36.6395		17.04	305	260	5
377	89.1251	91.6251	83.912			3648	49.7883	51.3886	36.6262		17.06	316.667	333.333	3.333
377.5	89.1251	91.6251	83.975			3647	49.4796	50.9862	36.6048		17.08	288.333	310	13.333
378	89.3305	91.8305	84.068			3646	49.1705	50.5777	36.5854		17.1	301.667	288.333	8.333
378.5	89.3305	91.8305	84.106			3645	48.8608	50.1661	36.5714		17.12	298.333	288.333	6.667
379	89.3305	91.8305	84.147			3644	48.5516	49.7539	36.5594		17.14	328.333	293.333	11.667
379.5	89.3305	91.8305	84.228			3643	48.2435	49.3422	36.5454		17.16	336.667	258.333	13.333
380	89.3305	91.8305	84.286			3642	47.9365	48.9319	36.5273		17.18	323.333	331.667	5
380.5	89.3305	91.8305	84.333			3641	47.6301	48.5241	36.5058		17.2	370	295	6.667
381	89.3305	91.8305	84.397			3640	47.3243	48.1193	36.4829		17.22	341.667	288.333	10
381.5	89.3305	91.8305	84.487			3639	47.0192	47.7178	36.4599		17.24	323.333	280	16.667
382	89.5365	92.0365	84.554			3638	46.7151	47.3195	36.4365		17.26	301.667	285	6.667
382.5	89.3305	91.8305	84.628			3637	46.4123	46.9246	36.4117		17.28	310	278.333	3.333
383	89.3305	91.8305	84.678			3636	46.1111	46.5326	36.3865		17.3	281.667	323.333	10
383.5	89.5365	92.0365	84.741			3635	45.8114	46.1433	36.3619		17.32	271.667	320	8.333
384	89.5365	92.0365	84.811			3634	45.5129	45.7577	36.3362		17.34	340	270	11.667
384.5	89.5365	92.0365	84.869			3633	45.2156	45.3783	36.3073		17.36	316.667	280	11.667
385	89.5365	92.0365	84.959			3632	44.9198	45.0069	36.277		17.38	291.667	256.667	6.667
385.5	89.5365	92.0365	85.005			3631	44.626	44.6441	36.249		17.4	320	303.333	10
386	89.5365	92.0365	85.021			3630	44.3345	44.2879	36.225		17.42	348.333	310	13.333
386.5	89.7429	92.2429	85.093			3629	44.0452	43.9383	36.2051		17.44	311.667	298.333	13.333
387	89.5365	92.0365	85.139			3628	43.7581	43.5964	36.1803		17.46	310	276.667	5
387.5	89.7429	92.2429	85.186			3627	43.4734	43.2608	36.1466		17.48	365	266.667	16.667
388	89.7429	92.2429	85.264			3626	43.1905	42.9301	36.1172		17.5	385	330	10
388.5	89.7429	92.2429	85.299			3625	42.9095	42.6039	36.0949		17.52	348.333	295	26.667
389	89.7429	92.2429	85.357			3624	42.6304	42.2822	36.0691		17.54	356.667	323.333	10
389.5	89.7429	92.2429	85.432			3623	42.3529	41.9646	36.0371		17.56	283.333	290	11.667
390	89.7429	92.2429	85.478			3622	42.0772	41.6502	36.0028		17.58	255	301.667	8.333
390.5	89.7429	92.2429	85.536			3621	41.8032	41.3375	35.9702		17.6	291.667	300	13.333
391	89.7429	92.2429	85.623			3620	41.5309	41.0257	35.9401		17.62	368.333	306.667	6.667
391.5	89.9498	92.4498	85.642			3619	41.2608	40.7153	35.9109		17.64	363.333	285	5
392	89.9498	92.4498	85.708			3618	40.9931	40.407	35.8801		17.66	336.667	258.333	8.333
392.5	89.9498	92.4498	85.757			3617	40.7277	40.1008	35.8479		17.68	336.667	293.333	5
393	89.9498	92.4498	85.8			3616	40.464	39.7963	35.8168		17.7	378.333	276.667	6.667
393.5	89.9498	92.4498	85.844			3615	40.2027	39.4934	35.7875		17.72	350	268.333	8.333
394	89.9498	92.4498	85.9			3614	39.9438	39.1927	35.759		17.74	350	306.667	10
394.5	89.9498	92.4498	85.943			3613	39.6847	38.8954	35.73		17.76	360	316.667	11.667
395	89.9498	92.4498	85.984			3612	39.4245	38.6034	35.7		17.78	285	310	6.667
395.5	89.9498	92.4498	86.054			3611	39.1638	38.3185	35.6696		17.8	328.333	315	8.333
396	90.1571	92.6571	86.082			3610	38.907	38.0318	35.6401		17.82	335	336.667	6.667
396.5	90.1571	92.6571	86.115			3609	38.6624	37.7458	35.6112		17.84	340	346.667	6.667
397	89.9498	92.4498	86.175			3608	38.439	37.4788	35.5819		17.86	355	346.667	3.333
397.5	89.9498	92.4498	86.231			3607	38.2401	37.2405	35.5511		17.88	326.667	361.667	5
398	90.1571	92.6571	86.271			3606	38.0455	37.0081	35.519		17.9	355	321.667	6.667
398.5	90.1571	92.6571	86.338			3605	37.8246	36.7676	35.487		17.92	356.667	336.667	13.333
399	90.1571	92.6571	86.375			3604	37.5881	36.5359	35.455		17.94	366.667	296.667	10
399.5	90.1571	92.6571	86.428			3603	37.3451	36.3156	35.4224		17.96	330	345	13.333
400	90.1571	92.6571	86.468			3602	37.0836	36.0879	35.389		17.98	383.333	341.667	6.667
400.5	90.1571	92.6571	86.52			3601	36.7903	35.8389	35.3556		18	346.667	308.333	15
401	90.1571	92.6571	86.546			3600	36.4744	35.5891	35.3224		18.02	395	343.333	18.333
401.5	90.1571	92.6571	86.588			3599	36.1691	35.3632	35.2893		18.04	323.333	346.667	23.333
402	90.1571	92.6571	86.622			3598	35.9071	35.1569	35.2563		18.06	336.667	378.333	8.333
402.5	90.1571	92.6571	86.68			3597	35.6954	34.943	35.2237		18.08	383.333	348.333	16.667
403	90.3649	92.8649	86.756			3596	35.5138	34.7049	35.1912		18.1	400	356.667	13.333
403.5	90.3649	92.8649	86.791			3595	35.3245	34.4517	35.1589		18.12	355	350	15
404	90.3649	92.8649	86.831			3594	35.1021	34.2059	35.1268		18.14	356.667	328.333	11.667
404.5	90.3649	92.8649	86.851			3593	34.8457	33.9666	35.0944		18.16	400	368.333	10
405	90.3649	92.8649	86.88			3592	34.5741	33.7357	35.062		18.18	411.667	348.333	11.667
405.5	90.3649	92.8649	86.936			3591	34.3143	33.5418	35.0298		18.2	346.667	363.333	10
406	90.3649	92.8649	86.987			3590	34.0823	33.385	34.9969		18.22	341.667	375	15
406.5	90.3649	92.8649	87.035			3589	33.8524	33.1885	34.9631		18.24	350	358.333	5
407	90.3649	92.8649	87.069			3588	33.5789	32.9108	34.9304		18.26	413.333	385	8.333
407.5	90.3649	92.8649	87.145			3587	33.297	32.6429	34.8993		18.28	393.333	416.667	11.667
408	90.5733	93.0733	87.188			3586	33.0657	32.4102	34.8644		18.3	400	388.333	13.333
408.5	90.5733	93.0733	87.22			3585	32.8371	32.1758	34.8278		18.32	401.667	373.333	21.667
409	90.5733	93.0733	87.241			3584	32.5847	31.9569	34.7974		18.34	395	370	16.667
409.5	90.5733	93.0733	87.284			3583	32.3395	31.7643	34.7722		18.36	426.667	378.333	13.333
410	90.5733	93.0733	87.333			3582	32.1218	31.5848	34.746		18.38	450	373.333	11.667
410.5	90.5733	93.0733	87.37			3581	31.9276	31.4001	34.7167		18.4	358.333	366.667	6.667
411	90.5733	93.0733	87.389			3580	31.7407	31.204	34.6853		18.42	398.333	415	3.333
411.5	90.5733	93.0733	87.443			3579	31.544	31.0014	34.6531		18.44	421.667	370	8.333
412	90.5733	93.0733	87.489			3578	31.3347	30.7968	34.6205		18.46	420	366.667	18.333
412.5	90.5733	93.0733	87.537			3577	31.1229	30.5886	34.5877		18.48	408.333	403.333	15
413	90.7821	93.2821	87.595			3576	30.9186	30.3745	34.5553		18.5	390	408.333	5
413.5	90.7821	93.2821	87.632			3575	30.7245	30.1609	34.5239		18.52	476.667	421.667	10
414	90.7821	93.2821	87.649			3574	30.5393	29.9587	34.4932		18.54	421.667	403.333	20
414.5	90.7821	93.2821	87.708			3573	30.3651	29.7803	34.4619		18.56	371.667	443.333	11.667
415	90.7821	93.2821	87.745			3572	30.2048	29.6433	34.4284		18.58	428.333	375	10
415.5	90.7821	93.2821	87.765			3571	30.0598	29.5752	34.3918		18.6	428.333	386.667	16.667
416	90.7821	93.2821	87.76			3570	29.9246	29.5689	34.3516		18.62	433.333	415	15
416.5	90.7821	93.2821	87.759			3569	29.7749	29.5067	34.3092		18.64	465	443.333	10
417	90.7821	93.2821	87.798			3568	29.5596	29.2589	34.269		18.66	443.333	483.333	8.333
417.5	90.7821	93.2821	87.85			3567	29.2728	28.9104	34.2348		18.68	365	478.333	13.333
418	90.7821	93.2821	87.905			3566	29.0077	28.6548	34.1989		18.7	431.667	405	6.667
418.5	90.7821	93.2821	87.925			3565	28.8014	28.4291	34.1579		18.72	421.667	381.667	13.333
419	90.9913	93.4913	87.951			3564	28.6057	28.1547	34.125		18.74	400	446.667	13.333
419.5	90.7821	93.2821	87.992			3563	28.4021	27.8611	34.1044		18.76	410	501.667	21.667
420	90.9913	93.4913	88.038			3562	28.1925	27.5888	34.0874		18.78	448.333	453.333	6.667
420.5	90.9913	93.4913	88.088			3561	27.9746	27.3555	34.068		18.8	403.333	458.333	18.333
421	90.9913	93.4913	88.122			3560	27.749	27.1492	34.0461		18.82	450	423.333	11.667
421.5	90.9913	93.4913	88.151			3559	27.5234	26.9428	34.0224		18.84	460	396.667	13.333
422	90.9913	93.4913	88.184			3558	27.3083	26.725	33.9972		18.86	408.333	416.667	15
422.5	90.9913	93.4913	88.221			3557	27.1125	26.5169	33.9704		18.88	375	421.667	8.333
423	90.9913	93.4913	88.247			3556	26.9387	26.3452	33.9414		18.9	456.667	386.667	18.333
423.5	90.9913	93.4913	88.276			3555	26.7811	26.206	33.9098		18.92	425	423.333	8.333
424	90.9913	93.4913	88.337			3554	26.6278	26.0557	33.877		18.94	461.667	450	13.333
424.5	90.9913	93.4913	88.371			3553	26.4722	25.8581	33.8453		18.96	395	441.667	6.667
425	91.2011	93.7011	88.404			3552	26.319	25.6267	33.8144		18.98	416.667	450	8.333
425.5	91.2011	93.7011	88.439			3551	26.1715	25.4055	33.7819		19	406.667	445	13.333
426	91.2011	93.7011	88.468			3550	26.0231	25.2275	33.7485		19.02	445	473.333	18.333
426.5	91.2011	93.7011	88.517			3549	25.8648	25.0914	33.7167		19.04	453.333	388.333	10
427	91.2011	93.7011	88.531			3548	25.6874	24.9601	33.6857		19.06	481.667	438.333	11.667
427.5	91.2011	93.7011	88.566			3547	25.484	24.7968	33.6542		19.08	453.333	445	13.333
428	91.2011	93.7011	88.621			3546	25.2705	24.6035	33.624		19.1	418.333	398.333	23.333
428.5	91.2011	93.7011	88.65			3545	25.0852	24.4013	33.5962		19.12	463.333	395	11.667
429	91.2011	93.7011	88.673			3544	24.9451	24.1982	33.5697		19.14	433.333	470	18.333
429.5	91.2011	93.7011	88.735			3543	24.8308	24.0035	33.5456		19.16	445	476.667	11.667
430	91.2011	93.7011	88.76			3542	24.712	23.8289	33.5249		19.18	438.333	455	18.333
430.5	91.2011	93.7011	88.789			3541	24.5741	23.6744	33.5058		19.2	443.333	486.667	10
431	91.2011	93.7011	88.822			3540	24.4216	23.5294	33.4848		19.22	400	416.667	18.333
431.5	91.2011	93.7011	88.857			3539	24.2679	23.3813	33.46		19.24	398.333	403.333	15
432	91.2011	93.7011	88.868			3538	24.1247	23.2228	33.4329		19.26	406.667	443.333	15
432.5	91.4113	93.9113	88.897			3537	23.9941	23.0595	33.4061		19.28	361.667	428.333	13.333
433	91.4113	93.9113	88.932			3536	23.8687	22.9079	33.3809		19.3	401.667	400	11.667
433.5	91.4113	93.9113	88.979			3535	23.7381	22.774	33.3559		19.32	426.667	438.333	16.667
434	91.4113	93.9113	89.019			3534	23.5978	22.6516	33.3302		19.34	451.667	411.667	18.333
434.5	91.4113	93.9113	89.04			3533	23.4502	22.5327	33.3042		19.36	396.667	398.333	10
435	91.4113	93.9113	89.056			3532	23.3017	22.4139	33.2772		19.38	341.667	383.333	13.333
435.5	91.4113	93.9113	89.098			3531	23.1586	22.2923	33.2479		19.4	453.333	416.667	18.333
436	91.4113	93.9113	89.163			3530	23.0254	22.1621	33.2167		19.42	428.333	393.333	5
436.5	91.4113	93.9113	89.182			3529	22.9027	22.0194	33.1848		19.44	430	395	15
437	91.4113	93.9113	89.211			3528	22.7851	21.872	33.1526		19.46	401.667	401.667	18.333
437.5	91.622	94.122	89.245			3527	22.6651	21.733	33.1199		19.48	378.333	405	8.333
438	91.4113	93.9113	89.282			3526	22.5387	21.6053	33.0881		19.5	408.333	435	10
438.5	91.622	94.122	89.294			3525	22.4076	21.4835	33.0603		19.52	456.667	386.667	16.667
439	91.622	94.122	89.314			3524	22.2756	21.3633	33.0382		19.54	401.667	408.333	15
439.5	91.622	94.122	89.347			3523	22.1461	21.2448	33.0202		19.56	426.667	383.333	10
440	91.622	94.122	89.378			3522	22.022	21.1287	33.0023		19.58	425	393.333	16.667
440.5	91.622	94.122	89.43			3521	21.9043	21.0154	32.9824		19.6	398.333	423.333	13.333
441	91.622	94.122	89.478			3520	21.7928	20.9047	32.962		19.62	410	380	10
441.5	91.622	94.122	89.507			3519	21.6863	20.7966	32.9423		19.64	478.333	360	13.333
442	91.622	94.122	89.526			3518	21.5831	20.6907	32.9224		19.66	433.333	451.667	11.667
442.5	91.622	94.122	89.547			3517	21.4809	20.5862	32.9011		19.68	380	405	13.333
443	91.622	94.122	89.576			3516	21.3782	20.483	32.8781		19.7	428.333	381.667	8.333
443.5	91.622	94.122	89.616			3515	21.2744	20.3809	32.8546		19.72	385	426.667	5
444	91.622	94.122	89.657			3514	21.1693	20.2797	32.8308		19.74	383.333	398.333	6.667
444.5	91.8333	94.3333	89.674			3513	21.0625	20.1793	32.8062		19.76	395	398.333	8.333
445	91.8333	94.3333	89.701			3512	20.9526	20.08	32.7807		19.78	351.667	413.333	8.333
445.5	91.8333	94.3333	89.727			3511	20.838	19.9818	32.7553		19.8	395	350	8.333
446	91.8333	94.3333	89.753			3510	20.7198	19.8851	32.7309		19.82	443.333	358.333	8.333
446.5	91.8333	94.3333	89.784			3509	20.6043	19.7898	32.7073		19.84	361.667	351.667	11.667
447	91.8333	94.3333	89.811			3508	20.4994	19.6958	32.6826		19.86	358.333	345	16.667
447.5	91.8333	94.3333	89.843			3507	20.4081	19.6031	32.6564		19.88	426.667	368.333	11.667
448	91.8333	94.3333	89.874			3506	20.3267	19.5114	32.6293		19.9	373.333	403.333	16.667
448.5	91.8333	94.3333	89.909			3505	20.2444	19.4209	32.6014		19.92	365	411.667	21.667
449	91.8333	94.3333	89.93			3504	20.1486	19.3321	32.5739		19.94	396.667	380	18.333
449.5	91.8333	94.3333	89.968			3503	20.0348	19.2454	32.5493		19.96	396.667	350	10
450	91.8333	94.3333	89.996			3502	19.9129	19.1611	32.5279		19.98	396.667	395	8.333
450.5	91.8333	94.3333	90.017			3501	19.7996	19.0787	32.5086		20	383.333	361.667	5
451	91.8333	94.3333	90.051			3500	19.7029	18.9975	32.4912		20.02	375	356.667	15
451.5	92.045	94.545	90.09			3499	19.6223	18.9169	32.4744		20.04	418.333	361.667	11.667
452	92.045	94.545	90.119			3498	19.5521	18.8371	32.4564		20.06	426.667	410	21.667
452.5	92.045	94.545	90.144			3497	19.4854	18.7581	32.4371		20.08	365	418.333	10
453	92.045	94.545	90.171			3496	19.4168	18.6804	32.4176		20.1	366.667	380	11.667
453.5	92.045	94.545	90.203			3495	19.3446	18.6038	32.3985		20.12	371.667	356.667	11.667
454	92.045	94.545	90.231			3494	19.2702	18.5282	32.3802		20.14	388.333	405	10
454.5	92.045	94.545	90.27			3493	19.195	18.4536	32.363		20.16	360	403.333	13.333
455	92.045	94.545	90.296			3492	19.1175	18.38	32.3461		20.18	413.333	391.667	13.333
455.5	92.045	94.545	90.321			3491	19.0327	18.3075	32.3283		20.2	405	380	16.667
456	92.045	94.545	90.347			3490	18.9383	18.2365	32.3087		20.22	433.333	396.667	3.333
456.5	92.045	94.545	90.371			3489	18.8407	18.1668	32.2877		20.24	395	401.667	18.333
457	92.045	94.545	90.391			3488	18.7537	18.0985	32.2667		20.26	390	403.333	15
457.5	92.045	94.545	90.417			3487	18.6868	18.0316	32.2465		20.28	365	415	11.667
458	92.045	94.545	90.444			3486	18.6343	17.9663	32.2274		20.3	428.333	360	10
458.5	92.2571	94.7571	90.475			3485	18.5776	17.9026	32.209		20.32	368.333	388.333	20
459	92.2571	94.7571	90.518			3484	18.5008	17.8402	32.1902		20.34	371.667	353.333	10
459.5	92.2571	94.7571	90.533			3483	18.403	17.7787	32.1697		20.36	373.333	386.667	3.333
460	92.2571	94.7571	90.557			3482	18.3012	17.718	32.1482		20.38	405	441.667	8.333
460.5	92.2571	94.7571	90.601			3481	18.2168	17.6581	32.1279		20.4	413.333	401.667	8.333
461	92.2571	94.7571	90.632			3480	18.1537	17.5994	32.1106		20.42	400	411.667	16.667
461.5	92.2571	94.7571	90.661			3479	18.0967	17.5417	32.0967		20.44	411.667	403.333	5
462	92.2571	94.7571	90.684			3478	18.0312	17.485	32.085		20.46	421.667	378.333	13.333
462.5	92.2571	94.7571	90.695			3477	17.9588	17.4294	32.0733		20.48	376.667	398.333	11.667
463	92.2571	94.7571	90.73			3476	17.8931	17.3748	32.0602		20.5	425	331.667	5
463.5	92.2571	94.7571	90.757			3475	17.8475	17.3212	32.0456		20.52	420	470	10
464	92.2571	94.7571	90.788			3474	17.8231	17.2687	32.0299		20.54	380	431.667	15
464.5	92.2571	94.7571	90.82			3473	17.8063	17.2172	32.0133		20.56	393.333	386.667	13.333
465	92.2571	94.7571	90.85			3472	17.7798	17.167	31.9962		20.58	400	386.667	5
465.5	92.4698	94.9698	90.885			3471	17.7356	17.118	31.9792		20.6	450	386.667	5
466	92.4698	94.9698	90.899			3470	17.6795	17.0702	31.9626		20.62	426.667	430	15
466.5	92.4698	94.9698	90.94			3469	17.6229	17.0235	31.9472		20.64	426.667	475	13.333
467	92.4698	94.9698	90.963			3468	17.5702	16.978	31.9333		20.66	425	476.667	11.667
467.5	92.4698	94.9698	91.001			3467	17.5153	16.9337	31.9209		20.68	435	426.667	10
468	92.4698	94.9698	91.017			3466	17.4496	16.8905	31.9093		20.7	373.333	445	11.667
468.5	92.4698	94.9698	91.035			3465	17.3705	16.8486	31.8977		20.72	470	460	13.333
469	92.4698	94.9698	91.073			3464	17.282	16.8078	31.8856		20.74	416.667	473.333	6.667
469.5	92.4698	94.9698	91.087			3463	17.1901	16.7679	31.8727		20.76	465	430	13.333
470	92.4698	94.9698	91.107			3462	17.1041	16.7279	31.8593		20.78	445	431.667	10
470.5	92.4698	94.9698	91.137			3461	17.0362	16.6871	31.8468		20.8	403.333	480	16.667
471	92.4698	94.9698	91.157			3460	16.9926	16.6459	31.8364		20.82	435	480	15
471.5	92.4698	94.9698	91.181			3459	16.9658	16.6069	31.8286		20.84	475	495	15
472	92.4698	94.9698	91.21			3458	16.9437	16.5721	31.8225		20.86	460	500	18.333
472.5	92.4698	94.9698	91.229			3457	16.9223	16.5417	31.8167		20.88	461.667	528.333	8.333
473	92.683	95.183	91.244			3456	16.9075	16.5136	31.8098		20.9	485	493.333	8.333
473.5	92.683	95.183	91.293			3455	16.902	16.4847	31.8015		20.92	460	488.333	8.333
474	92.683	95.183	91.325			3454	16.8956	16.4535	31.7927		20.94	440	473.333	13.333
474.5	92.683	95.183	91.348			3453	16.8734	16.4198	31.7846		20.96	511.667	490	15
475	92.683	95.183	91.363			3452	16.8329	16.3853	31.7766		20.98	483.333	551.667	6.667
475.5	92.683	95.183	91.399			3451	16.789	16.3533	31.7669		21	498.333	521.667	8.333
476	92.683	95.183	91.432			3450	16.7593	16.3261	31.7549		21.02	441.667	503.333	6.667
476.5	92.683	95.183	91.454			3449	16.7432	16.3014	31.7421		21.04	458.333	530	16.667
477	92.683	95.183	91.474			3448	16.7178	16.2739	31.7305		21.06	483.333	556.667	16.667
477.5	92.683	95.183	91.502			3447	16.6592	16.2411	31.7205		21.08	463.333	566.667	11.667
478	92.683	95.183	91.537			3446	16.5709	16.2057	31.7113		21.1	536.667	555	6.667
478.5	92.683	95.183	91.552			3445	16.4831	16.1718	31.7042		21.12	525	586.667	15
479	92.683	95.183	91.573			3444	16.4241	16.1408	31.7012		21.14	535	580	18.333
479.5	92.683	95.183	91.604			3443	16.3996	16.112	31.7015		21.16	498.333	520	13.333
480	92.8966	95.3966	91.615			3442	16.397	16.0869	31.7019		21.18	590	618.333	11.667
480.5	92.8966	95.3966	91.647			3441	16.3998	16.0691	31.6997		21.2	528.333	480	11.667
481	92.8966	95.3966	91.66			3440	16.3972	16.0596	31.6951		21.22	461.667	556.667	15
481.5	92.8966	95.3966	91.667			3439	16.3849	16.0557	31.6899		21.24	565	566.667	20
482	92.8966	95.3966	91.696			3438	16.3621	16.0547	31.686		21.26	483.333	565	13.333
482.5	92.8966	95.3966	91.737			3437	16.3334	16.0529	31.684		21.28	513.333	630	10
483	92.8966	95.3966	91.77			3436	16.3069	16.0455	31.6835		21.3	485	561.667	11.667
483.5	92.8966	95.3966	91.792			3435	16.2845	16.0292	31.6835		21.32	585	636.667	13.333
484	92.8966	95.3966	91.821			3434	16.2602	16.0054	31.6836		21.34	566.667	626.667	13.333
484.5	92.8966	95.3966	91.836			3433	16.2296	15.9779	31.6836		21.36	531.667	620	8.333
485	92.8966	95.3966	91.856			3432	16.1991	15.9486	31.6833		21.38	496.667	566.667	3.333
485.5	92.8966	95.3966	91.895			3431	16.1799	15.9197	31.6823		21.4	503.333	615	15
486	92.8966	95.3966	91.895			3430	16.175	15.897	31.6821		21.42	541.667	618.333	13.333
486.5	92.8966	95.3966	91.915			3429	16.1756	15.8871	31.6841		21.44	535	606.667	6.667
487	92.8966	95.3966	91.934			3428	16.1696	15.8904	31.6883		21.46	563.333	561.667	18.333
487.5	92.8966	95.3966	91.966			3427	16.1532	15.8985	31.6933		21.48	538.333	645	10
488	92.8966	95.3966	91.999			3426	16.1306	15.9009	31.6979		21.5	525	673.333	8.333
488.5	92.8966	95.3966	92.025			3425	16.1081	15.8927	31.7014		21.52	586.667	633.333	13.333
489	93.1108	95.6108	92.04			3424	16.0892	15.8775	31.7028		21.54	576.667	653.333	6.667
489.5	93.1108	95.6108	92.072			3423	16.0732	15.8637	31.7024		21.56	508.333	688.333	8.333
490	93.1108	95.6108	92.085			3422	16.0577	15.8601	31.7021		21.58	600	600	6.667
490.5	93.1108	95.6108	92.114			3421	16.0404	15.8716	31.7041		21.6	580	590	16.667
491	93.1108	95.6108	92.126			3420	16.0225	15.8962	31.7083		21.62	570	558.333	13.333
491.5	93.1108	95.6108	92.149			3419	16.0101	15.9251	31.7137		21.64	503.333	635	10
492	93.1108	95.6108	92.165			3418	16.0111	15.9483	31.72		21.66	551.667	618.333	6.667
492.5	93.1108	95.6108	92.187			3417	16.0275	15.9562	31.727		21.68	566.667	603.333	6.667
493	93.1108	95.6108	92.204			3416	16.0499	15.9407	31.7336		21.7	570	618.333	15
493.5	93.1108	95.6108	92.243			3415	16.0625	15.904	31.7391		21.72	498.333	636.667	3.333
494	93.1108	95.6108	92.26			3414	16.0534	15.8651	31.7441		21.74	513.333	651.667	11.667
494.5	93.1108	95.6108	92.295			3413	16.0211	15.8489	31.75		21.76	586.667	625	11.667
495	93.1108	95.6108	92.306			3412	15.9713	15.8685	31.7568		21.78	555	636.667	11.667
495.5	93.1108	95.6108	92.341			3411	15.9145	15.9176	31.764		21.8	578.333	630	13.333
496	93.1108	95.6108	92.373			3410	15.8673	15.9782	31.7717		21.82	583.333	665	8.333
496.5	93.1108	95.6108	92.379			3409	15.8489	16.0331	31.7802		21.84	586.667	643.333	8.333
497	93.1108	95.6108	92.405			3408	15.8663	16.0723	31.789		21.86	550	683.333	13.333
497.5	93.3254	95.8254	92.426			3407	15.9041	16.0955	31.7973		21.88	560	580	13.333
498	93.3254	95.8254	92.454			3406	15.9325	16.1122	31.8048		21.9	521.667	661.667	13.333
498.5	93.3254	95.8254	92.469			3405	15.9293	16.1349	31.812		21.92	525	666.667	8.333
499	93.3254	95.8254	92.492			3404	15.8996	16.1684	31.8188		21.94	515	656.667	21.667
499.5	93.3254	95.8254	92.513			3403	15.8743	16.2039	31.8255		21.96	506.667	601.667	13.333
500	93.3254	95.8254	92.558			3402	15.8853	16.229	31.8329		21.98	488.333	620	11.667
500.5	93.3254	95.8254	92.574			3401	15.9386	16.2396	31.8415		22	556.667	621.667	15
501	93.3254	95.8254	92.61			3400	16.0075	16.2423	31.851		22.02	526.667	645	8.333
501.5	93.3254	95.8254	92.617			3399	16.0557	16.2475	31.8613		22.04	583.333	618.333	18.333
502	93.3254	95.8254	92.634			3398	16.0697	16.2647	31.8726		22.06	510	631.667	11.667
502.5	93.3254	95.8254	92.663			3397	16.0679	16.2988	31.8839		22.08	475	661.667	10
503	93.3254	95.8254	92.683			3396	16.075	16.3472	31.894		22.1	511.667	618.333	21.667
503.5	93.3254	95.8254	92.712			3395	16.0938	16.3972	31.9027		22.12	533.333	621.667	13.333
504	93.3254	95.8254	92.744			3394	16.1055	16.4345	31.912		22.14	516.667	571.667	10
504.5	93.3254	95.8254	92.771			3393	16.0964	16.4567	31.9235		22.16	503.333	560	16.667
505	93.5406	96.0406	92.787			3392	16.078	16.478	31.9371		22.18	533.333	613.333	10
505.5	93.5406	96.0406	92.814			3391	16.0764	16.5149	31.9513		22.2	495	563.333	5
506	93.5406	96.0406	92.841			3390	16.105	16.57	31.966		22.22	461.667	578.333	10
506.5	93.5406	96.0406	92.87			3389	16.1571	16.631	31.9814		22.24	513.333	576.667	8.333
507	93.5406	96.0406	92.895			3388	16.2207	16.6821	31.9969		22.26	486.667	563.333	6.667
507.5	93.5406	96.0406	92.916			3387	16.2928	16.7167	32.0115		22.28	478.333	533.333	6.667
508	93.5406	96.0406	92.947			3386	16.3739	16.7403	32.0254		22.3	490	548.333	15
508.5	93.5406	96.0406	92.982			3385	16.454	16.7662	32.039		22.32	496.667	556.667	6.667
509	93.5406	96.0406	93.008			3384	16.5127	16.8044	32.0521		22.34	396.667	658.333	16.667
509.5	93.5406	96.0406	93.031			3383	16.5404	16.851	32.0642		22.36	518.333	540	8.333
510	93.5406	96.0406	93.049			3382	16.5511	16.8907	32.0762		22.38	501.667	588.333	10
510.5	93.5406	96.0406	93.067			3381	16.5666	16.9097	32.0893		22.4	501.667	475	6.667
511	93.5406	96.0406	93.086			3380	16.5935	16.9085	32.1038		22.42	505	523.333	10
511.5	93.5406	96.0406	93.102			3379	16.6206	16.9046	32.1189		22.44	431.667	543.333	15
512	93.5406	96.0406	93.127			3378	16.6395	16.9215	32.1341		22.46	471.667	521.667	11.667
512.5	93.5406	96.0406	93.156			3377	16.6593	16.9737	32.1494		22.48	448.333	518.333	11.667
513	93.7562	96.2562	93.177			3376	16.6968	17.0578	32.165		22.5	485	548.333	10
513.5	93.7562	96.2562	93.197			3375	16.7553	17.1535	32.1803		22.52	441.667	546.667	8.333
514	93.7562	96.2562	93.22			3374	16.8196	17.2368	32.1951		22.54	426.667	530	5
514.5	93.7562	96.2562	93.246			3373	16.8698	17.296	32.2092		22.56	440	561.667	11.667
515	93.7562	96.2562	93.269			3372	16.9014	17.3361	32.2227		22.58	476.667	471.667	10
515.5	93.7562	96.2562	93.29			3371	16.9295	17.3703	32.2356		22.6	396.667	480	8.333
516	93.7562	96.2562	93.318			3370	16.975	17.4106	32.2485		22.62	471.667	505	8.333
516.5	93.7562	96.2562	93.336			3369	17.0451	17.4651	32.2623		22.64	380	471.667	8.333
517	93.7562	96.2562	93.368			3368	17.1272	17.536	32.2772		22.66	446.667	506.667	11.667
517.5	93.7562	96.2562	93.401			3367	17.1988	17.6158	32.2934		22.68	461.667	476.667	13.333
518	93.7562	96.2562	93.409			3366	17.2472	17.6891	32.3106		22.7	393.333	416.667	11.667
518.5	93.7562	96.2562	93.427			3365	17.277	17.7446	32.3281		22.72	406.667	498.333	8.333
519	93.7562	96.2562	93.449			3364	17.3023	17.7835	32.3452		22.74	368.333	455	8.333
519.5	93.7562	96.2562	93.476			3363	17.3327	17.8102	32.3619		22.76	373.333	416.667	11.667
520	93.7562	96.2562	93.504			3362	17.37	17.8224	32.379		22.78	416.667	425	8.333
520.5	93.7562	96.2562	93.534			3361	17.4131	17.8211	32.3974		22.8	413.333	455	8.333
521	93.7562	96.2562	93.566			3360	17.4631	17.8243	32.4167		22.82	396.667	420	6.667
521.5	93.9723	96.4723	93.585			3359	17.5207	17.8555	32.4355		22.84	406.667	451.667	6.667
522	93.9723	96.4723	93.612			3358	17.583	17.9171	32.4537		22.86	410	418.333	6.667
522.5	93.9723	96.4723	93.624			3357	17.6445	17.9902	32.4716		22.88	343.333	436.667	6.667
523	93.9723	96.4723	93.627			3356	17.7034	18.065	32.4892		22.9	390	391.667	6.667
523.5	93.9723	96.4723	93.65			3355	17.7634	18.1588	32.506		22.92	365	433.333	6.667
524	93.9723	96.4723	93.656			3354	17.829	18.2924	32.5218		22.94	351.667	413.333	5
524.5	93.9723	96.4723	93.681			3353	17.8975	18.459	32.5371		22.96	365	450	5
525	93.9723	96.4723	93.711			3352	17.9601	18.6282	32.5527		22.98	403.333	431.667	8.333
525.5	93.9723	96.4723	93.745			3351	18.0103	18.7709	32.5693		23	340	380	5
526	93.9723	96.4723	93.777			3350	18.0499	18.8762	32.5872		23.02	316.667	401.667	5
526.5	93.9723	96.4723	93.792			3349	18.0856	18.9489	32.6062		23.04	306.667	341.667	6.667
527	93.9723	96.4723	93.812			3348	18.1206	19.0048	32.6253		23.06	323.333	375	11.667
527.5	93.9723	96.4723	93.841			3347	18.1547	19.065	32.6432		23.08	315	391.667	8.333
528	93.9723	96.4723	93.856			3346	18.1928	19.1425	32.6597		23.1	350	395	8.333
528.5	93.9723	96.4723	93.865			3345	18.2455	19.2306	32.6756		23.12	350	388.333	13.333
529	93.9723	96.4723	93.878			3344	18.3176	19.3142	32.6916		23.14	315	373.333	15
529.5	93.9723	96.4723	93.908			3343	18.3973	19.3935	32.708		23.16	323.333	330	10
530	93.9723	96.4723	93.955			3342	18.4647	19.4891	32.7244		23.18	326.667	358.333	11.667
530.5	93.9723	96.4723	93.972			3341	18.5142	19.6152	32.7406		23.2	325	335	16.667
531	94.189	96.689	93.987			3340	18.561	19.7515	32.7561		23.22	323.333	348.333	6.667
531.5	94.189	96.689	94.004			3339	18.6239	19.8539	32.7713		23.24	310	356.667	10
532	94.189	96.689	94.024			3338	18.7046	19.8945	32.7873		23.26	336.667	358.333	3.333
532.5	94.189	96.689	94.055			3337	18.7893	19.8871	32.8052		23.28	306.667	353.333	6.667
533	94.189	96.689	94.074			3336	18.8662	19.8739	32.8246		23.3	315	315	6.667
533.5	94.189	96.689	94.085			3335	18.9359	19.8903	32.8441		23.32	350	360	6.667
534	94.189	96.689	94.106			3334	19.0037	19.9432	32.8626		23.34	311.667	348.333	13.333
534.5	94.189	96.689	94.123			3333	19.0693	20.0198	32.8801		23.36	331.667	316.667	10
535	94.189	96.689	94.142			3332	19.1279	20.1045	32.8966		23.38	273.333	336.667	6.667
535.5	94.189	96.689	94.158			3331	19.1791	20.1887	32.9121		23.4	276.667	383.333	11.667
536	94.189	96.689	94.187			3330	19.2299	20.2708	32.9266		23.42	305	311.667	11.667
536.5	94.189	96.689	94.23			3329	19.2899	20.354	32.9406		23.44	288.333	285	10
537	94.189	96.689	94.256			3328	19.3647	20.4447	32.9543		23.46	243.333	308.333	13.333
537.5	94.189	96.689	94.265			3327	19.4511	20.5485	32.9681		23.48	285	296.667	16.667
538	94.189	96.689	94.293			3326	19.5385	20.664	32.9828		23.5	255	350	13.333
538.5	94.189	96.689	94.322			3325	19.6157	20.7809	32.9989		23.52	223.333	291.667	8.333
539	94.189	96.689	94.332			3324	19.6803	20.8891	33.0159		23.54	268.333	291.667	6.667
539.5	94.4061	96.9061	94.36			3323	19.7399	20.9847	33.0328		23.56	273.333	270	11.667
540	94.4061	96.9061	94.384			3322	19.8007	21.0699	33.0491		23.58	265	286.667	13.333
540.5	94.4061	96.9061	94.404			3321	19.8599	21.1485	33.0649		23.6	263.333	255	11.667
541	94.4061	96.9061	94.422			3320	19.9135	21.2263	33.0801		23.62	280	270	15
541.5	94.4061	96.9061	94.431			3319	19.9714	21.3136	33.0946		23.64	260	318.333	18.333
542	94.4061	96.9061	94.45			3318	20.0553	21.4185	33.1084		23.66	278.333	296.667	15
542.5	94.4061	96.9061	94.471			3317	20.1766	21.5363	33.1218		23.68	236.667	283.333	15
543	94.4061	96.9061	94.486			3316	20.3216	21.6492	33.1346		23.7	260	261.667	16.667
543.5	94.4061	96.9061	94.514			3315	20.4614	21.7424	33.1466		23.72	250	236.667	13.333
544	94.4061	96.9061	94.538			3314	20.579	21.8178	33.1584		23.74	203.333	280	15
544.5	94.4061	96.9061	94.558			3313	20.6793	21.8902	33.1701		23.76	218.333	258.333	8.333
545	94.4061	96.9061	94.578			3312	20.7735	21.9736	33.181		23.78	255	248.333	11.667
545.5	94.4061	96.9061	94.589			3311	20.8609	22.0685	33.1911		23.8	275	268.333	11.667
546	94.4061	96.9061	94.61			3310	20.93	22.1657	33.2014		23.82	228.333	241.667	13.333
546.5	94.4061	96.9061	94.627			3309	20.975	22.2582	33.2132		23.84	230	231.667	20
547	94.4061	96.9061	94.642			3308	21.006	22.3477	33.2262		23.86	230	241.667	20
547.5	94.4061	96.9061	94.662			3307	21.0432	22.4392	33.2391		23.88	206.667	238.333	13.333
548	94.4061	96.9061	94.68			3306	21.1032	22.5342	33.2517		23.9	211.667	278.333	8.333
548.5	94.4061	96.9061	94.711			3305	21.191	22.6302	33.2649		23.92	211.667	260	13.333
549	94.4061	96.9061	94.726			3304	21.2987	22.7254	33.279		23.94	221.667	253.333	10
549.5	94.4061	96.9061	94.741			3303	21.4118	22.8197	33.2928		23.96	238.333	233.333	8.333
550	94.4061	96.9061	94.763			3302	21.5188	22.9126	33.3055		23.98	255	238.333	10
550.5	94.6237	97.1237	94.776			3301	21.6183	23.0019	33.3168		24	201.667	245	6.667
551	94.6237	97.1237	94.802			3300	21.716	23.0858	33.3267		24.02	218.333	265	20
551.5	94.6237	97.1237	94.816			3299	21.816	23.1666	33.3356		24.04	206.667	238.333	11.667
552	94.6237	97.1237	94.834			3298	21.9165	23.2509	33.3443		24.06	216.667	226.667	15
552.5	94.6237	97.1237	94.848			3297	22.0114	23.3449	33.3535		24.08	206.667	230	21.667
553	94.6237	97.1237	94.865			3296	22.0932	23.449	33.3627		24.1	216.667	226.667	11.667
553.5	94.6237	97.1237	94.885			3295	22.158	23.555	33.3716		24.12	193.333	200	8.333
554	94.6237	97.1237	94.911			3294	22.2105	23.6518	33.3807		24.14	170	215	8.333
554.5	94.6237	97.1237	94.924			3293	22.2629	23.7369	33.3907		24.16	221.667	223.333	18.333
555	94.6237	97.1237	94.927			3292	22.3268	23.82	33.4016		24.18	191.667	245	16.667
555.5	94.6237	97.1237	94.946			3291	22.403	23.9139	33.4126		24.2	191.667	238.333	13.333
556	94.6237	97.1237	94.958			3290	22.4843	24.0208	33.4234		24.22	176.667	256.667	16.667
556.5	94.6237	97.1237	94.996			3289	22.5677	24.1334	33.4343		24.24	206.667	236.667	13.333
557	94.6237	97.1237	95.017			3288	22.6597	24.2443	33.4449		24.26	198.333	175	21.667
557.5	94.6237	97.1237	95.04			3287	22.7665	24.3513	33.4544		24.28	181.667	215	21.667
558	94.6237	97.1237	95.06			3286	22.8832	24.4535	33.463		24.3	193.333	206.667	21.667
558.5	94.6237	97.1237	95.068			3285	22.9954	24.5492	33.4716		24.32	170	223.333	10
559	94.6237	97.1237	95.084			3284	23.0928	24.6413	33.4807		24.34	166.667	221.667	15
559.5	94.6237	97.1237	95.092			3283	23.1797	24.7399	33.4896		24.36	180	206.667	11.667
560	94.6237	97.1237	95.11			3282	23.2706	24.8523	33.4978		24.38	176.667	223.333	5
560.5	94.6237	97.1237	95.129			3281	23.3763	24.9752	33.5052		24.4	196.667	176.667	16.667
561	94.6237	97.1237	95.144			3280	23.4934	25.0983	33.5119		24.42	231.667	165	10
561.5	94.8418	97.3418	95.164			3279	23.6074	25.2172	33.5176		24.44	158.333	201.667	16.667
562	94.8418	97.3418	95.171			3278	23.7056	25.3365	33.5224		24.46	170	191.667	21.667
562.5	94.8418	97.3418	95.182			3277	23.788	25.4592	33.5272		24.48	150	186.667	20
563	94.8418	97.3418	95.211			3276	23.8672	25.5765	33.5325		24.5	176.667	198.333	15
563.5	94.8418	97.3418	95.225			3275	23.9587	25.6752	33.5388		24.52	166.667	215	11.667
564	94.8418	97.3418	95.245			3274	24.0698	25.7529	33.5461		24.54	160	210	20
564.5	94.8418	97.3418	95.252			3273	24.1951	25.8203	33.5543		24.56	230	153.333	25
565	94.8418	97.3418	95.278			3272	24.3215	25.8888	33.563		24.58	205	193.333	26.667
565.5	94.8418	97.3418	95.286			3271	24.4367	25.9624	33.5719		24.6	186.667	203.333	23.333
566	94.8418	97.3418	95.318			3270	24.5364	26.0454	33.581		24.62	158.333	193.333	16.667
566.5	94.8418	97.3418	95.33			3269	24.6249	26.149	33.5901		24.64	173.333	198.333	36.667
567	94.8418	97.3418	95.345			3268	24.7099	26.2803	33.5989		24.66	186.667	190	33.333
567.5	94.8418	97.3418	95.358			3267	24.7983	26.4265	33.6069		24.68	175	178.333	28.333
568	94.8418	97.3418	95.374			3266	24.895	26.5617	33.6143		24.7	166.667	213.333	26.667
568.5	94.8418	97.3418	95.397			3265	25.0039	26.6761	33.6217		24.72	166.667	170	31.667
569	94.8418	97.3418	95.419			3264	25.1273	26.7841	33.629		24.74	193.333	201.667	36.667
569.5	94.8418	97.3418	95.446			3263	25.2605	26.8983	33.6358		24.76	180	175	35
570	94.8418	97.3418	95.457			3262	25.3929	27.0061	33.6423		24.78	166.667	173.333	55
570.5	94.8418	97.3418	95.469			3261	25.5185	27.0851	33.6487		24.8	203.333	196.667	46.667
571	94.8418	97.3418	95.484			3260	25.6441	27.1325	33.6548		24.82	196.667	201.667	46.667
571.5	94.8418	97.3418	95.496			3259	25.7814	27.1692	33.6603		24.84	153.333	205	68.333
572	94.8418	97.3418	95.503			3258	25.932	27.221	33.6651		24.86	195	200	83.333
572.5	94.8418	97.3418	95.522			3257	26.082	27.3026	33.6703		24.88	198.333	188.333	81.667
573	94.8418	97.3418	95.547			3256	26.2147	27.4191	33.6764		24.9	193.333	193.333	91.667
573.5	94.8418	97.3418	95.559			3255	26.3265	27.564	33.6836		24.92	161.667	226.667	95
574	94.8418	97.3418	95.564			3254	26.4291	27.7136	33.6917		24.94	171.667	165	121.667
574.5	95.0605	97.5605	95.585			3253	26.5382	27.8391	33.7		24.96	163.333	180	111.667
575	95.0605	97.5605	95.606			3252	26.6601	27.9393	33.7079		24.98	196.667	168.333	148.333
575.5	95.0605	97.5605	95.617			3251	26.7914	28.0474	33.7149		25	191.667	160	215
576	95.0605	97.5605	95.625			3250	26.927	28.1958	33.7212		25.02	198.333	185	223.333
576.5	95.0605	97.5605	95.64			3249	27.0649	28.3827	33.7268		25.04	200	190	250
577	95.0605	97.5605	95.658			3248	27.2027	28.5757	33.7321		25.06	191.667	165	335
577.5	95.0605	97.5605	95.681			3247	27.3345	28.7454	33.7374		25.08	190	155	413.333
578	95.0605	97.5605	95.707			3246	27.4553	28.8876	33.744		25.1	218.333	221.667	456.667
578.5	95.0605	97.5605	95.716			3245	27.5685	29.0105	33.7524		25.12	213.333	175	660
579	95.0605	97.5605	95.73			3244	27.6877	29.1122	33.7615		25.14	191.667	176.667	808.333
579.5	95.0605	97.5605	95.754			3243	27.8244	29.1855	33.7699		25.16	181.667	170	991.667
580	95.0605	97.5605	95.776			3242	27.9781	29.2401	33.7777		25.18	223.333	160	1273.33
580.5	95.0605	97.5605	95.783			3241	28.1386	29.3055	33.7855		25.2	191.667	220	1501.67
581	95.0605	97.5605	95.794			3240	28.2967	29.4085	33.7933		25.22	208.333	186.667	1860
581.5	95.0605	97.5605	95.805			3239	28.4508	29.5557	33.8007		25.24	188.333	173.333	2173.33
582	95.0605	97.5605	95.828			3238	28.601	29.7351	33.8073		25.26	183.333	203.333	2261.67
582.5	95.0605	97.5605	95.844			3237	28.7445	29.927	33.8135		25.28	210	193.333	2381.67
583	95.0605	97.5605	95.858			3236	28.8787	30.11	33.8199		25.3	191.667	168.333	2433.33
583.5	95.0605	97.5605	95.87			3235	29.0072	30.2663	33.8263		25.32	156.667	180	2333.33
584	95.0605	97.5605	95.89			3234	29.1383	30.3905	33.8332		25.34	176.667	161.667	2163.33
584.5	95.2796	97.7796	95.902			3233	29.2776	30.4947	33.8412		25.36	148.333	190	2026.67
585	95.2796	97.7796	95.916			3232	29.4254	30.6022	33.8503		25.38	196.667	150	1846.67
585.5	95.2796	97.7796	95.945			3231	29.579	30.7339	33.8597		25.4	170	150	1638.33
586	95.2796	97.7796	95.957			3230	29.733	30.9007	33.8686		25.42	200	178.333	1328.33
586.5	95.2796	97.7796	95.973			3229	29.8826	31.1011	33.8773		25.44	161.667	185	1108.33
587	95.2796	97.7796	95.994			3228	30.0288	31.3209	33.886		25.46	175	166.667	890
587.5	95.2796	97.7796	96.005			3227	30.1798	31.537	33.8948		25.48	151.667	156.667	633.333
588	95.2796	97.7796	96.017			3226	30.3416	31.729	33.9033		25.5	141.667	180	501.667
588.5	95.2796	97.7796	96.037			3225	30.5106	31.8905	33.9118		25.52	181.667	193.333	333.333
589	95.2796	97.7796	96.049			3224	30.6776	32.0302	33.9201		25.54	136.667	165	285
589.5	95.2796	97.7796	96.072			3223	30.8387	32.1652	33.9279		25.56	138.333	173.333	193.333
590	95.2796	97.7796	96.075			3222	30.9959	32.3145	33.9352		25.58	135	181.667	161.667
590.5	95.2796	97.7796	96.082			3221	31.1514	32.4915	33.9428		25.6	158.333	180	136.667
591	95.2796	97.7796	96.085			3220	31.3048	32.6934	33.9512		25.62	165	171.667	166.667
591.5	95.2796	97.7796	96.101			3219	31.4589	32.9008	33.9601		25.64	161.667	183.333	138.333
592	95.2796	97.7796	96.108			3218	31.6213	33.0934	33.9687		25.66	181.667	158.333	113.333
592.5	95.2796	97.7796	96.13			3217	31.798	33.2672	33.9768		25.68	130	150	101.667
593	95.2796	97.7796	96.145			3216	31.9884	33.428	33.985		25.7	141.667	148.333	93.333
593.5	95.2796	97.7796	96.166			3215	32.186	33.5788	33.9938		25.72	143.333	191.667	85
594	95.4993	97.9993	96.171			3214	32.3813	33.7216	34.0033		25.74	158.333	161.667	56.667
594.5	95.2796	97.7796	96.194			3213	32.5657	33.8639	34.0129		25.76	155	160	68.333
595	95.4993	97.9993	96.212			3212	32.7353	34.0143	34.0223		25.78	136.667	135	56.667
595.5	95.4993	97.9993	96.217			3211	32.8915	34.1737	34.0314		25.8	116.667	166.667	61.667
596	95.4993	97.9993	96.232			3210	33.0396	34.3393	34.0409		25.82	146.667	155	58.333
596.5	95.4993	97.9993	96.241			3209	33.1893	34.5147	34.051		25.84	138.333	173.333	33.333
597	95.4993	97.9993	96.259			3208	33.3567	34.7068	34.061		25.86	130	168.333	45
597.5	95.4993	97.9993	96.272			3207	33.5591	34.914	34.0706		25.88	128.333	170	51.667
598	95.4993	97.9993	96.291			3206	33.8015	35.13	34.0801		25.9	120	156.667	31.667
598.5	95.4993	97.9993	96.314			3205	34.065	35.3604	34.09		25.92	123.333	135	35
599	95.4993	97.9993	96.333			3204	34.315	35.6204	34.1001		25.94	143.333	180	43.333
599.5	95.4993	97.9993	96.336			3203	34.5273	35.9082	34.1096		25.96	138.333	145	26.667
600	95.4993	97.9993	96.343			3202	34.7038	36.1888	34.1184		25.98	130	178.333	36.667
600.5	95.4993	97.9993	96.356			3201	34.8646	36.4171	34.1269		26	141.667	166.667	50
601	95.4993	97.9993	96.372			3200	35.0281	36.5797	34.1354		26.02	130	128.333	31.667
601.5	95.4993	97.9993	96.398			3199	35.2005	36.7107	34.1442		26.04	150	160	28.333
602	95.4993	97.9993	96.415			3198	35.3785	36.868	34.1534		26.06	130	135	33.333
602.5	95.4993	97.9993	96.414			3197	35.5584	37.0804	34.1631		26.08	133.333	156.667	36.667
603	95.7194	98.2194	96.42			3196	35.7394	37.3246	34.173		26.1	155	143.333	31.667
603.5	95.7194	98.2194	96.438			3195	35.9226	37.5566	34.1824		26.12	140	156.667	21.667
604	95.7194	98.2194	96.446			3194	36.1082	37.7606	34.1916		26.14	140	150	35
604.5	95.7194	98.2194	96.468			3193	36.2946	37.9556	34.2011		26.16	126.667	166.667	23.333
605	95.7194	98.2194	96.487			3192	36.4808	38.1574	34.2111		26.18	141.667	153.333	36.667
605.5	95.7194	98.2194	96.507			3191	36.6684	38.351	34.2208		26.2	158.333	148.333	23.333
606	95.7194	98.2194	96.513			3190	36.8595	38.5168	34.2302		26.22	116.667	113.333	25
606.5	95.7194	98.2194	96.517			3189	37.0527	38.6703	34.2394		26.24	123.333	148.333	25
607	95.7194	98.2194	96.53			3188	37.243	38.8537	34.2486		26.26	120	133.333	35
607.5	95.7194	98.2194	96.552			3187	37.4268	39.0875	34.2574		26.28	105	145	18.333
608	95.7194	98.2194	96.569			3186	37.6069	39.3487	34.2662		26.3	123.333	153.333	20
608.5	95.7194	98.2194	96.587			3185	37.7914	39.601	34.2754		26.32	143.333	151.667	11.667
609	95.7194	98.2194	96.591			3184	37.9861	39.8325	34.2851		26.34	161.667	160	23.333
609.5	95.7194	98.2194	96.603			3183	38.1877	40.0517	34.2945		26.36	115	136.667	26.667
610	95.7194	98.2194	96.61			3182	38.3867	40.2593	34.3031		26.38	118.333	145	30
610.5	95.7194	98.2194	96.641			3181	38.5789	40.4428	34.3113		26.4	130	160	21.667
611	95.7194	98.2194	96.659			3180	38.7721	40.5991	34.3196		26.42	123.333	166.667	21.667
611.5	95.7194	98.2194	96.668			3179	38.9796	40.7499	34.3284		26.44	126.667	178.333	13.333
612	95.7194	98.2194	96.674			3178	39.2061	40.9244	34.3377		26.46	118.333	171.667	18.333
612.5	95.7194	98.2194	96.685			3177	39.443	41.1288	34.3475		26.48	116.667	128.333	16.667
613	95.7194	98.2194	96.699			3176	39.6756	41.3445	34.3573		26.5	138.333	156.667	18.333
613.5	95.7194	98.2194	96.697			3175	39.8939	41.5515	34.3668		26.52	130	143.333	18.333
614	95.7194	98.2194	96.708			3174	40.0963	41.7454	34.3762		26.54	146.667	143.333	26.667
614.5	95.7194	98.2194	96.72			3173	40.2873	41.9341	34.3857		26.56	106.667	136.667	16.667
615	95.7194	98.2194	96.734			3172	40.4766	42.1287	34.3952		26.58	121.667	136.667	13.333
615.5	95.7194	98.2194	96.751			3171	40.6753	42.3353	34.4043		26.6	130	126.667	26.667
616	95.7194	98.2194	96.763			3170	40.8879	42.5481	34.4129		26.62	98.3333	135	8.333
616.5	95.9401	98.4401	96.781			3169	41.1066	42.7503	34.4215		26.64	115	148.333	20
617	95.7194	98.2194	96.795			3168	41.3167	42.9287	34.4303		26.66	133.333	151.667	21.667
617.5	95.9401	98.4401	96.806			3167	41.5101	43.0917	34.4391		26.68	110	151.667	21.667
618	95.9401	98.4401	96.819			3166	41.6914	43.263	34.4479		26.7	135	180	16.667
618.5	95.9401	98.4401	96.822			3165	41.8727	43.4523	34.4569		26.72	130	135	21.667
619	95.9401	98.4401	96.855			3164	42.0644	43.6426	34.4661		26.74	123.333	163.333	8.333
619.5	95.9401	98.4401	96.858			3163	42.2693	43.8161	34.4752		26.76	145	141.667	8.333
620	95.9401	98.4401	96.879			3162	42.4831	43.9816	34.484		26.78	111.667	138.333	25
620.5	95.9401	98.4401	96.887			3161	42.6975	44.1568	34.4928		26.8	148.333	156.667	13.333
621	95.9401	98.4401	96.903			3160	42.9046	44.3306	34.5017		26.82	113.333	145	20
621.5	95.9401	98.4401	96.92			3159	43.1027	44.4699	34.51		26.84	96.6667	110	15
622	95.9401	98.4401	96.932			3158	43.297	44.5712	34.5179		26.86	136.667	135	16.667
622.5	95.9401	98.4401	96.945			3157	43.4972	44.684	34.5256		26.88	138.333	135	13.333
623	95.9401	98.4401	96.96			3156	43.7101	44.8624	34.5333		26.9	111.667	158.333	11.667
623.5	95.9401	98.4401	96.969			3155	43.9338	45.1165	34.5408		26.92	135	146.667	13.333
624	95.9401	98.4401	96.992			3154	44.1591	45.4108	34.5482		26.94	143.333	155	18.333
624.5	95.9401	98.4401	97.003			3153	44.3769	45.6972	34.5564		26.96	138.333	151.667	15
625	95.9401	98.4401	97.012			3152	44.5849	45.9498	34.5655		26.98	135	128.333	5
625.5	95.9401	98.4401	97.013			3151	44.787	46.1692	34.5753		27	118.333	126.667	16.667
626	95.9401	98.4401	97.033			3150	44.9876	46.3709	34.5851		27.02	116.667	123.333	5
626.5	95.9401	98.4401	97.038			3149	45.1896	46.5687	34.5949		27.04	125	111.667	15
627	95.9401	98.4401	97.045			3148	45.3957	46.7606	34.6043		27.06	108.333	133.333	6.667
627.5	95.9401	98.4401	97.064			3147	45.6103	46.9345	34.6129		27.08	85	140	10
628	95.9401	98.4401	97.083			3146	45.8361	47.0901	34.6207		27.1	130	133.333	11.667
628.5	95.9401	98.4401	97.099			3145	46.0697	47.2477	34.6284		27.12	135	160	11.667
629	95.9401	98.4401	97.112			3144	46.3013	47.4292	34.6361		27.14	143.333	145	8.333
629.5	95.9401	98.4401	97.118			3143	46.5219	47.6377	34.6435		27.16	128.333	145	13.333
630	96.1612	98.6612	97.129			3142	46.7296	47.8588	34.6504		27.18	121.667	163.333	16.667
630.5	95.9401	98.4401	97.141			3141	46.9324	48.0727	34.6576		27.2	116.667	163.333	10
631	95.9401	98.4401	97.147			3140	47.1432	48.2637	34.6654		27.22	113.333	128.333	16.667
631.5	95.9401	98.4401	97.172			3139	47.3683	48.4287	34.674		27.24	116.667	126.667	10
632	96.1612	98.6612	97.186			3138	47.5984	48.5861	34.6831		27.26	111.667	131.667	8.333
632.5	96.1612	98.6612	97.192			3137	47.8139	48.7651	34.6921		27.28	130	151.667	23.333
633	96.1612	98.6612	97.201			3136	48.0043	48.975	34.7002		27.3	151.667	133.333	16.667
633.5	96.1612	98.6612	97.204			3135	48.1812	49.1955	34.7073		27.32	118.333	125	6.667
634	96.1612	98.6612	97.218			3134	48.3683	49.4086	34.7142		27.34	118.333	138.333	16.667
634.5	96.1612	98.6612	97.233			3133	48.577	49.6257	34.722		27.36	130	145	16.667
635	96.1612	98.6612	97.238			3132	48.7986	49.865	34.7306		27.38	126.667	136.667	16.667
635.5	96.1612	98.6612	97.254			3131	49.0173	50.1163	34.7389		27.4	146.667	138.333	5
636	96.1612	98.6612	97.27			3130	49.229	50.3507	34.7465		27.42	131.667	128.333	8.333
636.5	96.1612	98.6612	97.279			3129	49.4407	50.5556	34.7547		27.44	135	123.333	20
637	96.1612	98.6612	97.292			3128	49.6573	50.7441	34.7637		27.46	101.667	156.667	20
637.5	96.1612	98.6612	97.303			3127	49.8725	50.9326	34.7726		27.48	108.333	135	11.667
638	96.1612	98.6612	97.32			3126	50.0741	51.121	34.7801		27.5	125	128.333	18.333
638.5	96.1612	98.6612	97.329			3125	50.2553	51.2979	34.7865		27.52	101.667	113.333	13.333
639	96.1612	98.6612	97.344			3124	50.4212	51.4598	34.7929		27.54	130	155	18.333
639.5	96.1612	98.6612	97.36			3123	50.587	51.6195	34.8		27.56	95	128.333	10
640	96.1612	98.6612	97.376			3122	50.7673	51.8001	34.8079		27.58	151.667	130	5
640.5	96.1612	98.6612	97.395			3121	50.9683	52.0202	34.8163		27.6	113.333	128.333	13.333
641	96.1612	98.6612	97.398			3120	51.1857	52.2838	34.8248		27.62	103.333	123.333	8.333
641.5	96.1612	98.6612	97.402			3119	51.4088	52.5777	34.8332		27.64	103.333	150	3.333
642	96.1612	98.6612	97.405			3118	51.6238	52.8784	34.842		27.66	123.333	143.333	10
642.5	96.1612	98.6612	97.421			3117	51.8172	53.1632	34.8518		27.68	143.333	148.333	8.333
643	96.1612	98.6612	97.436			3116	51.986	53.4184	34.8626		27.7	98.3333	143.333	8.333
643.5	96.1612	98.6612	97.445			3115	52.1493	53.6429	34.8738		27.72	120	120	6.667
644	96.1612	98.6612	97.465			3114	52.3412	53.8499	34.885		27.74	153.333	138.333	13.333
644.5	96.1612	98.6612	97.466			3113	52.5843	54.0581	34.8963		27.76	118.333	153.333	13.333
645	96.1612	98.6612	97.468			3112	52.8699	54.2763	34.9075		27.78	120	133.333	10
645.5	96.1612	98.6612	97.482			3111	53.1615	54.4967	34.918		27.8	110	151.667	10
646	96.1612	98.6612	97.483			3110	53.4209	54.7067	34.928		27.82	106.667	141.667	6.667
646.5	96.1612	98.6612	97.497			3109	53.6348	54.9029	34.9387		27.84	108.333	138.333	11.667
647	96.1612	98.6612	97.506			3108	53.8168	55.0963	34.9505		27.86	133.333	140	15
647.5	96.3829	98.8829	97.521			3107	53.9909	55.3058	34.9625		27.88	116.667	155	11.667
648	96.3829	98.8829	97.52			3106	54.1754	55.5426	34.9738		27.9	113.333	165	5
648.5	96.3829	98.8829	97.534			3105	54.3758	55.7983	34.9841		27.92	138.333	171.667	10
649	96.3829	98.8829	97.537			3104	54.5857	56.0462	34.9933		27.94	130	156.667	5
649.5	96.3829	98.8829	97.534			3103	54.7915	56.2652	35.0018		27.96	126.667	181.667	6.667
650	96.3829	98.8829	97.527			3102	54.9818	56.4612	35.0109		27.98	95	168.333	13.333
650.5	96.3829	98.8829	97.53			3101	55.1568	56.6648	35.022		28	108.333	185	20
651	96.3829	98.8829	97.558			3100	55.3295	56.8982	35.0344		28.02	100	191.667	13.333
651.5	96.3829	98.8829	97.584			3099	55.5143	57.153	35.0468		28.04	110	203.333	3.333
652	96.3829	98.8829	97.596			3098	55.7159	57.4029	35.0585		28.06	85	171.667	11.667
652.5	96.3829	98.8829	97.611			3097	55.9281	57.632	35.0705		28.08	100	201.667	5
653	96.3829	98.8829	97.617			3096	56.1417	57.8462	35.0832		28.1	111.667	163.333	3.333
653.5	96.3829	98.8829	97.625			3095	56.353	58.0617	35.0958		28.12	105	191.667	10
654	96.3829	98.8829	97.637			3094	56.5633	58.2895	35.1075		28.14	128.333	160	11.667
654.5	96.3829	98.8829	97.643			3093	56.7719	58.5323	35.1183		28.16	88.3333	181.667	5
655	96.3829	98.8829	97.657			3092	56.9685	58.7871	35.1289		28.18	110	161.667	13.333
655.5	96.3829	98.8829	97.674			3091	57.1371	59.0472	35.1393		28.2	96.6667	155	8.333
656	96.3829	98.8829	97.686			3090	57.2747	59.3077	35.15		28.22	121.667	165	15
656.5	96.3829	98.8829	97.697			3089	57.406	59.5673	35.1612		28.24	121.667	155	18.333
657	96.3829	98.8829	97.711			3088	57.5712	59.8223	35.1727		28.26	115	140	10
657.5	96.3829	98.8829	97.727			3087	57.7916	60.0624	35.1838		28.28	118.333	138.333	8.333
658	96.3829	98.8829	97.741			3086	58.049	60.2789	35.1945		28.3	118.333	111.667	5
658.5	96.3829	98.8829	97.761			3085	58.2992	60.4786	35.205		28.32	126.667	130	10
659	96.3829	98.8829	97.773			3084	58.5088	60.6825	35.2151		28.34	135	141.667	11.667
659.5	96.6051	99.1051	97.791			3083	58.6774	60.906	35.2244		28.36	110	138.333	11.667
660	96.6051	99.1051	97.804			3082	58.8279	61.1462	35.2334		28.38	125	135	5
660.5	96.6051	99.1051	97.81			3081	58.9835	61.3891	35.2432		28.4	115	133.333	1.667
661	96.6051	99.1051	97.833			3080	59.1506	61.6213	35.2539		28.42	125	130	10
661.5	96.6051	99.1051	97.852			3079	59.3193	61.8357	35.2649		28.44	108.333	145	6.667
662	96.6051	99.1051	97.871			3078	59.4772	62.0339	35.2763		28.46	80	110	6.667
662.5	96.6051	99.1051	97.865			3077	59.6261	62.2273	35.2881		28.48	93.3333	175	11.667
663	96.6051	99.1051	97.868			3076	59.7856	62.432	35.2999		28.5	121.667	143.333	5
663.5	96.6051	99.1051	97.886			3075	59.9707	62.656	35.3109		28.52	88.3333	145	15
664	96.6051	99.1051	97.904			3074	60.1665	62.8941	35.3209		28.54	131.667	145	18.333
664.5	96.6051	99.1051	97.927			3073	60.3345	63.1344	35.3306		28.56	93.3333	146.667	8.333
665	96.6051	99.1051	97.935			3072	60.4503	63.3693	35.3398		28.58	141.667	116.667	5
665.5	96.6051	99.1051	97.95			3071	60.5288	63.5977	35.348		28.6	111.667	140	13.333
666	96.6051	99.1051	97.955			3070	60.6113	63.8174	35.3555		28.62	121.667	131.667	15
666.5	96.6051	99.1051	97.965			3069	60.7321	64.0241	35.3629		28.64	131.667	146.667	8.333
667	96.6051	99.1051	97.97			3068	60.9013	64.2193	35.3706		28.66	121.667	165	11.667
667.5	96.6051	99.1051	97.994			3067	61.1099	64.4143	35.3786		28.68	128.333	145	8.333
668	96.6051	99.1051	98.01			3066	61.3375	64.6221	35.3875		28.7	125	131.667	3.333
668.5	96.6051	99.1051	98.022			3065	61.5625	64.8454	35.3976		28.72	115	151.667	13.333
669	96.6051	99.1051	98.032			3064	61.7744	65.0728	35.4084		28.74	121.667	146.667	5
669.5	96.6051	99.1051	98.06			3063	61.9739	65.287	35.4186		28.76	116.667	96.6667	10
670	96.6051	99.1051	98.083			3062	62.1586	65.4796	35.428		28.78	145	123.333	3.333
670.5	96.6051	99.1051	98.089			3061	62.3173	65.6576	35.4366		28.8	141.667	138.333	1.667
671	96.6051	99.1051	98.09			3060	62.4456	65.8394	35.4441		28.82	131.667	133.333	6.667
671.5	96.6051	99.1051	98.112			3059	62.5622	66.0373	35.4504		28.84	121.667	150	11.667
672	96.6051	99.1051	98.126			3058	62.696	66.2475	35.4565		28.86	98.3333	160	5
672.5	96.6051	99.1051	98.141			3057	62.8567	66.4571	35.4642		28.88	121.667	113.333	6.667
673	96.6051	99.1051	98.152			3056	63.0316	66.6569	35.4735		28.9	153.333	118.333	3.333
673.5	96.6051	99.1051	98.164			3055	63.2076	66.8445	35.4828		28.92	120	101.667	10
674	96.8278	99.3278	98.184			3054	63.3832	67.0188	35.4909		28.94	130	141.667	6.667
674.5	96.8278	99.3278	98.19			3053	63.5524	67.1818	35.4979		28.96	91.6667	146.667	8.333
675	96.8278	99.3278	98.205			3052	63.6932	67.3457	35.5043		28.98	120	125	6.667
675.5	96.8278	99.3278	98.219			3051	63.7835	67.5314	35.5106		29	130	131.667	8.333
676	96.8278	99.3278	98.243			3050	63.8275	67.7535	35.5175		29.02	100	150	8.333
676.5	96.8278	99.3278	98.248			3049	63.8623	68.0106	35.5254		29.04	131.667	135	8.333
677	96.8278	99.3278	98.252			3048	63.9366	68.2884	35.5337		29.06	126.667	138.333	1.667
677.5	96.8278	99.3278	98.263			3047	64.075	68.5608	35.541		29.08	148.333	148.333	8.333
678	96.8278	99.3278	98.277			3046	64.2607	68.7898	35.5472		29.1	121.667	151.667	6.667
678.5	96.8278	99.3278	98.286			3045	64.4468	68.943	35.5532		29.12	125	123.333	5
679	96.8278	99.3278	98.3			3044	64.595	69.0255	35.5594		29.14	146.667	148.333	5
679.5	96.8278	99.3278	98.31			3043	64.707	69.0936	35.5657		29.16	150	135	1.667
680	96.8278	99.3278	98.321			3042	64.8121	69.2125	35.572		29.18	125	156.667	6.667
680.5	96.8278	99.3278	98.332			3041	64.9306	69.4017	35.5785		29.2	141.667	166.667	8.333
681	96.8278	99.3278	98.344			3040	65.0591	69.6294	35.5852		29.22	153.333	165	5
681.5	96.8278	99.3278	98.353			3039	65.1873	69.8496	35.5913		29.24	126.667	165	8.333
682	96.8278	99.3278	98.368			3038	65.3102	70.0394	35.5963		29.26	140	145	11.667
682.5	96.8278	99.3278	98.37			3037	65.415	70.2043	35.6005		29.28	153.333	140	5
683	96.8278	99.3278	98.371			3036	65.4754	70.3676	35.6044		29.3	145	133.333	6.667
683.5	96.8278	99.3278	98.393			3035	65.4817	70.5512	35.6081		29.32	130	138.333	3.333
684	96.8278	99.3278	98.412			3034	65.4752	70.7569	35.6119		29.34	120	155	3.333
684.5	96.8278	99.3278	98.438			3033	65.5333	70.9638	35.6165		29.36	148.333	175	10
685	96.8278	99.3278	98.435			3032	65.7047	71.1452	35.6228		29.38	125	145	1.667
685.5	96.8278	99.3278	98.464			3031	65.9581	71.2849	35.6302		29.4	130	148.333	8.333
686	96.8278	99.3278	98.483			3030	66.1987	71.38	35.6378		29.42	153.333	128.333	3.333
686.5	96.8278	99.3278	98.487			3029	66.3529	71.451	35.6445		29.44	161.667	156.667	8.333
687	97.051	99.551	98.498			3028	66.4316	71.5504	35.6501		29.46	146.667	155	5
687.5	97.051	99.551	98.515			3027	66.5038	71.7317	35.6548		29.48	145	136.667	6.667
688	97.051	99.551	98.515			3026	66.6109	71.9897	35.6595		29.5	151.667	133.333	5
688.5	97.051	99.551	98.535			3025	66.7164	72.2371	35.665		29.52	110	160	5
689	97.051	99.551	98.56			3024	66.7503	72.3689	35.6707		29.54	126.667	131.667	8.333
689.5	97.051	99.551	98.565			3023	66.6937	72.3594	35.676		29.56	133.333	145	10
690	97.051	99.551	98.567			3022	66.6041	72.2775	35.6808		29.58	93.3333	135	11.667
690.5	97.051	99.551	98.579			3021	66.5658	72.2151	35.6853		29.6	145	163.333	10
691	97.051	99.551	98.599			3020	66.6304	72.2268	35.6899		29.62	108.333	128.333	10
691.5	97.051	99.551	98.626			3019	66.7896	72.3307	35.6943		29.64	128.333	123.333	8.333
692	97.051	99.551	98.629			3018	66.9756	72.5147	35.699		29.66	108.333	116.667	8.333
692.5	97.051	99.551	98.643			3017	67.0963	72.7272	35.7043		29.68	110	141.667	1.667
693	97.051	99.551	98.644			3016	67.1131	72.9036	35.7097		29.7	118.333	150	11.667
693.5	97.051	99.551	98.655			3015	67.0856	73.0422	35.7146		29.72	120	113.333	16.667
694	97.051	99.551	98.663			3014	67.1019	73.2275	35.7193		29.74	106.667	130	10
694.5	97.051	99.551	98.67			3013	67.1675	73.5293	35.7246		29.76	141.667	120	5
695	97.051	99.551	98.686			3012	67.214	73.8789	35.7308		29.78	91.6667	150	8.333
695.5	97.051	99.551	98.701			3011	67.2233	74.0961	35.7374		29.8	118.333	113.333	6.667
696	97.051	99.551	98.707			3010	67.2745	74.0646	35.7441		29.82	110	135	10
696.5	97.051	99.551	98.718			3009	67.4356	73.8391	35.7503		29.84	118.333	123.333	6.667
697	97.051	99.551	98.734			3008	67.6665	73.5691	35.7558		29.86	106.667	91.6667	3.333
697.5	97.051	99.551	98.751			3007	67.8693	73.3603	35.7604		29.88	126.667	143.333	10
698	97.2747	99.7747	98.768			3006	67.9929	73.2375	35.7648		29.9	113.333	135	11.667
698.5	97.2747	99.7747	98.782			3005	68.0436	73.2037	35.77		29.92	86.6667	100	15
699	97.2747	99.7747	98.794			3004	68.0338	73.2619	35.7762		29.94	130	126.667	10
699.5	97.2747	99.7747	98.802			3003	67.977	73.3713	35.7824		29.96	111.667	96.6667	8.333
700	97.2747	99.7747	98.82			3002	67.9197	73.4421	35.788		29.98	93.3333	113.333	11.667
700.5	97.2747	99.7747	98.826			3001	67.9229	73.4074	35.7932		30	101.667	130	10
701	97.2747	99.7747	98.838			3000	68.0038	73.274	35.7981		30.02	115	100	5
701.5	97.2747	99.7747	98.855			2999	68.1226	73.0871	35.8027		30.04	86.6667	96.6667	5
702	97.2747	99.7747	98.864			2998	68.2231	72.8869	35.8074		30.06	88.3333	108.333	6.667
702.5	97.2747	99.7747	98.872			2997	68.2637	72.7274	35.8122		30.08	118.333	130	5
703	97.2747	99.7747	98.885			2996	68.2278	72.6938	35.8173		30.1	86.6667	131.667	8.333
703.5	97.2747	99.7747	98.901			2995	68.1317	72.8325	35.8225		30.12	123.333	111.667	6.667
704	97.2747	99.7747	98.902			2994	68.0105	73.0532	35.8279		30.14	96.6667	125	6.667
704.5	97.2747	99.7747	98.908			2993	67.8699	73.1598	35.8337		30.16	95	120	13.333
705	97.499	99.999	98.904			2992	67.6756	73.0254	35.8395		30.18	100	118.333	8.333
705.5	97.499	99.999	98.925			2991	67.4236	72.7158	35.8448		30.2	101.667	151.667	3.333
706	97.499	99.999	98.934			2990	67.1923	72.42	35.8499		30.22	118.333	128.333	8.333
706.5	97.499	99.999	98.95			2989	67.07	72.269	35.8553		30.24	86.6667	86.6667	13.333
707	97.499	99.999	98.959			2988	67.0399	72.2332	35.861		30.26	88.3333	116.667	6.667
707.5	97.499	99.999	98.968			2987	66.993	72.1909	35.8664		30.28	80	110	5
708	97.499	99.999	98.995			2986	66.8609	72.0748	35.8711		30.3	98.3333	103.333	8.333
708.5	97.499	99.999	99.003			2985	66.6826	71.9288	35.8751		30.32	88.3333	116.667	3.333
709	97.499	99.999	99.021			2984	66.5213	71.8154	35.879		30.34	78.3333	100	5
709.5	97.499	99.999	99.032			2983	66.3693	71.7149	35.8826		30.36	103.333	126.667	8.333
710	97.499	99.999	99.041			2982	66.174	71.5611	35.8865		30.38	105	103.333	8.333
710.5	97.499	99.999	99.053			2981	65.9315	71.3594	35.8911		30.4	76.6667	123.333	15
711	97.499	99.999	99.072			2980	65.712	71.2063	35.896		30.42	70	130	10
711.5	97.7237	100.224	99.069			2979	65.5851	71.1646	35.9008		30.44	98.3333	115	5
712	97.7237	100.224	99.082			2978	65.5424	71.1625	35.905		30.46	81.6667	110	3.333
712.5	97.7237	100.224	99.11			2977	65.4967	71.0631	35.9088		30.48	78.3333	113.333	10
713	97.7237	100.224	99.127			2976	65.3464	70.819	35.9122		30.5	100	110	8.333
713.5	97.7237	100.224	99.134			2975	65.0387	70.526	35.9155		30.52	81.6667	135	6.667
714	97.7237	100.224	99.137			2974	64.5904	70.3191	35.9192		30.54	118.333	113.333	6.667
714.5	97.7237	100.224	99.134			2973	64.0704	70.2276	35.9235		30.56	95	115	8.333
715	97.7237	100.224	99.145			2972	63.5623	70.1295	35.9278		30.58	85	113.333	8.333
715.5	97.7237	100.224	99.162			2971	63.1247	69.8483	35.9311		30.6	76.6667	101.667	5
716	97.949	100.449	99.188			2970	62.7647	69.317	35.9335		30.62	105	131.667	3.333
716.5	97.949	100.449	99.203			2969	62.446	68.6501	35.9356		30.64	118.333	113.333	5
717	97.949	100.449	99.2			2968	62.1315	68.0395	35.9377		30.66	91.6667	125	15
717.5	97.949	100.449	99.21			2967	61.8204	67.5686	35.9397		30.68	95	111.667	10
718	97.949	100.449	99.229			2966	61.5389	67.1528	35.9416		30.7	113.333	141.667	10
718.5	97.949	100.449	99.233			2965	61.3035	66.6698	35.9438		30.72	115	101.667	6.667
719	97.949	100.449	99.243			2964	61.1132	66.1153	35.9463		30.74	80	113.333	1.667
719.5	98.1748	100.675	99.256			2963	60.9661	65.6169	35.9492		30.76	85	111.667	5
720	98.1748	100.675	99.282			2962	60.8518	65.3251	35.9527		30.78	91.6667	121.667	1.667
720.5	98.1748	100.675	99.291			2961	60.7315	65.301	35.9569		30.8	103.333	143.333	11.667
721	98.1748	100.675	99.294			2960	60.5607	65.4678	35.9613		30.82	95	130	6.667
721.5	98.1748	100.675	99.297			2959	60.3419	65.6404	35.9652		30.84	98.3333	105	21.667
722	98.1748	100.675	99.304			2958	60.1198	65.6574	35.9687		30.86	100	116.667	15
722.5	98.1748	100.675	99.317			2957	59.9164	65.5248	35.9726		30.88	106.667	116.667	6.667
723	98.4011	100.901	99.331			2956	59.7178	65.3978	35.9767		30.9	90	93.3333	8.333
723.5	98.4011	100.901	99.343			2955	59.5397	65.3916	35.9806		30.92	85	120	11.667
724	98.4011	100.901	99.366			2954	59.4518	65.442	35.9845		30.94	93.3333	161.667	8.333
724.5	98.4011	100.901	99.375			2953	59.4885	65.3917	35.9893		30.96	120	125	3.333
725	98.4011	100.901	99.381			2952	59.5666	65.1905	35.9948		30.98	93.3333	106.667	8.333
725.5	98.4011	100.901	99.395			2951	59.5515	64.9547	35.9999		31	103.333	96.6667	8.333
726	98.6279	101.128	99.395			2950	59.4086	64.8287	36.0041		31.02	80	121.667	3.333
726.5	98.6279	101.128	99.415			2949	59.2372	64.846	36.0076		31.04	101.667	100	3.333
727	98.6279	101.128	99.421			2948	59.1468	64.9408	36.0105		31.06	93.3333	115	13.333
727.5	98.6279	101.128	99.441			2947	59.1413	65.0495	36.0128		31.08	98.3333	115	6.667
728	98.6279	101.128	99.449			2946	59.137	65.1634	36.0148		31.1	76.6667	135	20
728.5	98.8553	101.355	99.461			2945	59.0648	65.2905	36.0169		31.12	85	90	10
729	98.8553	101.355	99.47			2944	58.9366	65.4001	36.0192		31.14	100	100	8.333
729.5	98.8553	101.355	99.478			2943	58.8264	65.4278	36.0211		31.16	91.6667	98.3333	13.333
730	99.0832	101.583	99.487			2942	58.8062	65.3437	36.0227		31.18	88.3333	108.333	13.333
730.5	99.0832	101.583	99.497			2941	58.8982	65.2066	36.0239		31.2	73.3333	128.333	6.667
731	99.0832	101.583	99.519			2940	59.0723	65.133	36.0247		31.22	111.667	121.667	3.333
731.5	99.0832	101.583	99.534			2939	59.2745	65.2074	36.0245		31.24	90	106.667	3.333
732	99.3116	101.812	99.54			2938	59.4503	65.4299	36.0236		31.26	83.3333	120	11.667
732.5	99.3116	101.812	99.552			2937	59.5493	65.7361	36.0226		31.28	110	110	8.333
733	99.3116	101.812	99.563			2936	59.5438	66.0418	36.0218		31.3	91.6667	131.667	0
733.5	99.5405	102.041	99.56			2935	59.4652	66.2795	36.0205		31.32	88.3333	106.667	13.333
734	99.5405	102.041	99.571			2934	59.4009	66.4396	36.0187		31.34	115	123.333	10
734.5	99.5405	102.041	99.575			2933	59.4254	66.6026	36.0166		31.36	80	121.667	8.333
735	99.5405	102.041	99.597			2932	59.5414	66.8885	36.0142		31.38	108.333	88.3333	5
735.5	99.5405	102.041	99.597			2931	59.7018	67.3221	36.0117		31.4	85	108.333	6.667
736	99.77	102.27	99.619			2930	59.8756	67.7529	36.0103		31.42	88.3333	105	11.667
736.5	99.77	102.27	99.632			2929	60.0671	67.9606	36.0107		31.44	90	108.333	15
737	99.77	102.27	99.639			2928	60.2869	67.8791	36.0124		31.46	91.6667	125	10
737.5	99.77	102.27	99.651			2927	60.5391	67.6912	36.0145		31.48	96.6667	123.333	5
738	99.77	102.27	99.662			2926	60.8301	67.6668	36.0168		31.5	108.333	131.667	3.333
738.5	99.77	102.27	99.679			2925	61.1545	67.8965	36.0198		31.52	81.6667	136.667	10
739	99.77	102.27	99.7			2924	61.4707	68.2088	36.0239		31.54	90	113.333	10
739.5	99.77	102.27	99.717			2923	61.726	68.3732	36.0284		31.56	95	128.333	6.667
740	99.77	102.27	99.719			2922	61.9069	68.3778	36.0333		31.58	103.333	121.667	6.667
740.5	100	102.5	99.725			2921	62.0303	68.4441	36.0389		31.6	110	113.333	6.667
741	100	102.5	99.734			2920	62.0871	68.7433	36.0452		31.62	85	118.333	3.333
741.5	100	102.5	99.748			2919	62.0399	69.1699	36.052		31.64	88.3333	101.667	8.333
742	100	102.5	99.763			2918	61.8966	69.4703	36.0594		31.66	93.3333	108.333	8.333
742.5	100	102.5	99.783			2917	61.7508	69.557	36.0676		31.68	81.6667	95	13.333
743	100	102.5	99.792			2916	61.7124	69.573	36.0764		31.7	103.333	101.667	18.333
743.5	100	102.5	99.807			2915	61.8025	69.6381	36.0853		31.72	111.667	115	6.667
744	100	102.5	99.821			2914	61.9379	69.6632	36.094		31.74	103.333	121.667	8.333
744.5	100	102.5	99.827			2913	62.015	69.5059	36.1032		31.76	100	118.333	10
745	100	102.5	99.841			2912	61.9993	69.2206	36.1127		31.78	85	98.3333	6.667
745.5	100	102.5	99.838			2911	61.9381	69.0195	36.1218		31.8	85	121.667	8.333
746	100	102.5	99.847			2910	61.8975	69.004	36.1305		31.82	106.667	115	10
746.5	100	102.5	99.854			2909	61.8905	69.0414	36.1387		31.84	103.333	108.333	10
747	100	102.5	99.865			2908	61.8727	68.936	36.1464		31.86	76.6667	113.333	10
747.5	100	102.5	99.893			2907	61.8079	68.6451	36.153		31.88	90	118.333	8.333
748	100	102.5	99.9			2906	61.722	68.2956	36.1587		31.9	85	106.667	10
748.5	100	102.5	99.899			2905	61.6757	68.0171	36.1644		31.92	106.667	96.6667	5
749	100	102.5	99.903			2904	61.6887	67.8259	36.1702		31.94	108.333	100	8.333
749.5	100	102.5	99.923			2903	61.7092	67.6469	36.1757		31.96	90	135	6.667
750	100	102.5	99.932			2902	61.6561	67.4848	36.1811		31.98	98.3333	111.667	5
750.5	100	102.5	99.944			2901	61.4935	67.4261	36.1866		32	78.3333	113.333	8.333
751	100	102.5	99.957			2900	61.2622	67.5435	36.1922		32.02	108.333	116.667	1.667
751.5	100	102.5	99.975			2899	61.0436	67.7764	36.1972		32.04	108.333	118.333	8.333
752	100	102.5	99.989			2898	60.9135	67.9369	36.2018		32.06	106.667	105	5
752.5	100	102.5	99.992			2897	60.8833	67.8894	36.2067		32.08	111.667	95	11.667
753	100	102.5	100.002			2896	60.8953	67.6703	36.2122		32.1	100	121.667	15
753.5	100	102.5	99.999			2895	60.8732	67.4283	36.2179		32.12	98.3333	126.667	3.333
754	100	102.5	100.005			2894	60.7788	67.2871	36.2238		32.14	83.3333	118.333	6.667
754.5	100	102.5	100.024			2893	60.6164	67.293	36.2296		32.16	91.6667	125	11.667
755	100	102.5	100.05			2892	60.4033	67.4159	36.2353		32.18	101.667	120	5
755.5	100.231	102.731	100.062			2891	60.1719	67.5315	36.2401		32.2	95	113.333	10
756	100.231	102.731	100.08			2890	59.9888	67.4623	36.2446		32.22	85	113.333	3.333
756.5	100.231	102.731	100.073			2889	59.927	67.148	36.249		32.24	81.6667	106.667	10
757	100.231	102.731	100.086			2888	60.0004	66.7686	36.2535		32.26	93.3333	100	3.333
757.5	100.231	102.731	100.097			2887	60.1513	66.6079	36.2577		32.28	105	123.333	6.667
758	100.231	102.731	100.12			2886	60.316	66.7874	36.2617		32.3	81.6667	115	10
758.5	100.231	102.731	100.138			2885	60.4825	67.1834	36.2659		32.32	83.3333	80	3.333
759	100.231	102.731	100.158			2884	60.6652	67.5816	36.2701		32.34	106.667	96.6667	16.667
759.5	100	102.5	100.152			2883	60.8511	67.8599	36.2739		32.36	90	115	13.333
760	100	102.5	100.147			2882	60.9997	68.0197	36.2773		32.38	86.6667	121.667	6.667
760.5	100	102.5	100.149			2881	61.0865	68.1252	36.2807		32.4	108.333	115	11.667
761	100.231	102.731	100.153			2880	61.1304	68.2576	36.284		32.42	86.6667	105	21.667
761.5	100.231	102.731	100.161			2879	61.1872	68.4651	36.2867		32.44	90	111.667	10
762	100.231	102.731	100.169			2878	61.325	68.7109	36.2888		32.46	116.667	108.333	5
762.5	100.231	102.731	100.176			2877	61.5756	68.9116	36.2906		32.48	90	120	1.667
763	100.231	102.731	100.176			2876	61.8807	69.0505	36.2923		32.5	108.333	91.6667	5
763.5	100.231	102.731	100.204			2875	62.1112	69.2073	36.2937		32.52	78.3333	110	1.667
764	100.231	102.731	100.221			2874	62.1935	69.4512	36.2955		32.54	83.3333	115	8.333
764.5	100.231	102.731	100.236			2873	62.2129	69.7683	36.2983		32.56	70	88.3333	1.667
765	100.231	102.731	100.245			2872	62.3391	70.1277	36.3019		32.58	86.6667	110	20
765.5	100.231	102.731	100.262			2871	62.6411	70.5411	36.3054		32.6	95	103.333	13.333
766	100.231	102.731	100.263			2870	63.0179	70.9903	36.3083		32.62	93.3333	95	3.333
766.5	100.231	102.731	100.276			2869	63.3227	71.3575	36.3109		32.64	103.333	85	11.667
767	100.231	102.731	100.288			2868	63.5289	71.5226	36.3134		32.66	103.333	98.3333	15
767.5	100.231	102.731	100.295			2867	63.7352	71.5165	36.3155		32.68	91.6667	115	3.333
768	100.231	102.731	100.311			2866	64.0289	71.5009	36.3176		32.7	86.6667	91.6667	6.667
768.5	100.231	102.731	100.317			2865	64.3902	71.5971	36.3199		32.72	93.3333	106.667	3.333
769	100.231	102.731	100.326			2864	64.7317	71.7972	36.3224		32.74	111.667	110	10
769.5	100.231	102.731	100.335			2863	64.995	72.0351	36.3244		32.76	105	131.667	5
770	100.231	102.731	100.347			2862	65.1865	72.2708	36.3259		32.78	101.667	120	5
770.5	100.231	102.731	100.37			2861	65.339	72.4912	36.3275		32.8	91.6667	101.667	8.333
771	100.231	102.731	100.376			2860	65.4589	72.6954	36.329		32.82	86.6667	135	5
771.5	100.231	102.731	100.395			2859	65.5208	72.903	36.3302		32.84	106.667	126.667	5
772	100.231	102.731	100.411			2858	65.5119	73.1264	36.3311		32.86	76.6667	128.333	6.667
772.5	100.231	102.731	100.424			2857	65.477	73.318	36.3321		32.88	111.667	96.6667	8.333
773	100.231	102.731	100.427			2856	65.5072	73.3996	36.3333		32.9	101.667	111.667	6.667
773.5	100.231	102.731	100.434			2855	65.6653	73.3756	36.3346		32.92	116.667	105	8.333
774	100.231	102.731	100.446			2854	65.9224	73.3705	36.3364		32.94	113.333	123.333	8.333
774.5	100.231	102.731	100.446			2853	66.179	73.5144	36.3393		32.96	80	95	8.333
775	100.231	102.731	100.456			2852	66.3526	73.8121	36.3434		32.98	106.667	110	5
775.5	100.231	102.731	100.48			2851	66.4421	74.1501	36.3481		33	116.667	103.333	8.333
776	100.231	102.731	100.489			2850	66.5061	74.4072	36.3535		33.02	93.3333	115	5
776.5	100.231	102.731	100.503			2849	66.596	74.539	36.3605		33.04	123.333	101.667	5
777	100.231	102.731	100.506			2848	66.7142	74.5784	36.369		33.06	78.3333	95	1.667
777.5	100.231	102.731	100.523			2847	66.824	74.5901	36.3783		33.08	85	115	8.333
778	100.231	102.731	100.532			2846	66.8903	74.6168	36.3874		33.1	83.3333	103.333	8.333
778.5	100.231	102.731	100.54			2845	66.9155	74.6469	36.3962		33.12	98.3333	100	8.333
779	100.231	102.731	100.546			2844	66.9471	74.6427	36.4042		33.14	110	103.333	6.667
779.5	100.231	102.731	100.57			2843	67.0449	74.6114	36.411		33.16	91.6667	113.333	8.333
780	100.231	102.731	100.579			2842	67.2323	74.6312	36.4167		33.18	88.3333	90	5
780.5	100.231	102.731	100.593			2841	67.4767	74.7846	36.4221		33.2	96.6667	103.333	6.667
781	100.231	102.731	100.604			2840	67.7155	75.0742	36.4273		33.22	76.6667	95	5
781.5	100.231	102.731	100.596			2839	67.9022	75.4086	36.4326		33.24	96.6667	110	3.333
782	100.231	102.731	100.622			2838	68.0271	75.6749	36.4378		33.26	110	125	5
782.5	100.231	102.731	100.642			2837	68.1074	75.8294	36.4431		33.28	111.667	131.667	13.333
783	100.231	102.731	100.659			2836	68.1706	75.9071	36.4483		33.3	101.667	150	5
783.5	100.231	102.731	100.662			2835	68.241	75.9732	36.4531		33.32	91.6667	90	8.333
784	100.231	102.731	100.657			2834	68.3288	76.0704	36.4578		33.34	68.3333	100	1.667
784.5	100.231	102.731	100.663			2833	68.4251	76.1995	36.4627		33.36	91.6667	111.667	3.333
785	100.231	102.731	100.688			2832	68.514	76.3383	36.4675		33.38	108.333	96.6667	11.667
785.5	100.231	102.731	100.703			2831	68.5924	76.4729	36.4719		33.4	83.3333	120	0
786	100	102.5	100.713			2830	68.6701	76.612	36.4759		33.42	91.6667	86.6667	10
786.5	100	102.5	100.73			2829	68.7492	76.7668	36.4801		33.44	88.3333	133.333	8.333
787	100.231	102.731	100.746			2828	68.8145	76.9243	36.4841		33.46	95	125	5
787.5	100.231	102.731	100.733			2827	68.852	77.0565	36.4876		33.48	101.667	126.667	8.333
788	100.231	102.731	100.736			2826	68.8762	77.1598	36.4907		33.5	90	113.333	5
788.5	100.231	102.731	100.758			2825	68.9281	77.2642	36.4939		33.52	106.667	103.333	16.667
789	100	102.5	100.771			2824	69.0425	77.3883	36.4972		33.54	83.3333	90	3.333
789.5	100	102.5	100.794			2823	69.2188	77.5041	36.5005		33.56	98.3333	113.333	8.333
790	100	102.5	100.807			2822	69.4168	77.5657	36.5038		33.58	80	75	8.333
790.5	100	102.5	100.834			2821	69.5841	77.5612	36.5074		33.6	61.6667	135	6.667
791	100	102.5	100.828			2820	69.6945	77.5251	36.5113		33.62	121.667	125	3.333
791.5	100	102.5	100.837			2819	69.7662	77.509	36.5149		33.64	96.6667	96.6667	6.667
792	100	102.5	100.845			2818	69.8432	77.547	36.5181		33.66	80	96.6667	5
792.5	100	102.5	100.851			2817	69.954	77.6415	36.5212		33.68	68.3333	106.667	1.667
793	100	102.5	100.863			2816	70.0842	77.7641	36.5243		33.7	83.3333	96.6667	5
793.5	100	102.5	100.889			2815	70.1948	77.8722	36.5272		33.72	98.3333	115	8.333
794	100	102.5	100.907			2814	70.2672	77.9472	36.53		33.74	86.6667	98.3333	8.333
794.5	100	102.5	100.916			2813	70.3201	78.0132	36.5331		33.76	86.6667	80	1.667
795	100	102.5	100.916			2812	70.3811	78.1054	36.5361		33.78	86.6667	116.667	16.667
795.5	100	102.5	100.916			2811	70.4483	78.2263	36.5388		33.8	65	105	0
796	100	102.5	100.926			2810	70.4969	78.3482	36.5414		33.82	96.6667	111.667	5
796.5	100	102.5	100.936			2809	70.5225	78.4563	36.5445		33.84	85	106.667	8.333
797	100	102.5	100.939			2808	70.5578	78.5644	36.5478		33.86	90	106.667	10
797.5	100	102.5	100.95			2807	70.6365	78.6789	36.5508		33.88	95	110	5
798	100	102.5	100.962			2806	70.7516	78.7736	36.5536		33.9	96.6667	118.333	5
798.5	100	102.5	100.968			2805	70.8595	78.8209	36.5566		33.92	123.333	100	3.333
799	100	102.5	100.982			2804	70.9279	78.8298	36.5598		33.94	86.6667	120	5
799.5	100	102.5	100.994			2803	70.9654	78.839	36.5628		33.96	105	141.667	5
800	100	102.5	101.003			2802	71.0031	78.8742	36.5656		33.98	78.3333	91.6667	6.667
						2801	71.0584	78.928	36.5686		34	91.6667	103.333	1.667
						2800	71.126	78.9815	36.5714		34.02	78.3333	78.3333	8.333
						2799	71.1959	79.0275	36.5739		34.04	86.6667	131.667	5
						2798	71.2664	79.0699	36.5762		34.06	105	115	8.333
						2797	71.3404	79.1123	36.5789		34.08	101.667	101.667	8.333
						2796	71.4198	79.1551	36.5818		34.1	86.6667	78.3333	3.333
						2795	71.5079	79.2005	36.5845		34.12	100	93.3333	3.333
						2794	71.606	79.2522	36.587		34.14	106.667	105	13.333
						2793	71.7068	79.3088	36.5898		34.16	98.3333	103.333	8.333
						2792	71.7935	79.3621	36.5927		34.18	75	101.667	11.667
						2791	71.8533	79.4031	36.5956		34.2	93.3333	100	3.333
						2790	71.8857	79.4302	36.5984		34.22	105	110	8.333
						2789	71.8976	79.4499	36.6017		34.24	90	108.333	15
						2788	71.8941	79.4706	36.605		34.26	91.6667	83.3333	10
						2787	71.8807	79.4968	36.608		34.28	85	101.667	8.333
						2786	71.8717	79.5298	36.6105		34.3	81.6667	106.667	1.667
						2785	71.8869	79.5693	36.6131		34.32	100	123.333	8.333
						2784	71.9377	79.6133	36.6158		34.34	103.333	101.667	8.333
						2783	72.0152	79.6584	36.6184		34.36	85	126.667	6.667
						2782	72.0949	79.699	36.6211		34.38	86.6667	116.667	6.667
						2781	72.1527	79.7327	36.6241		34.4	98.3333	91.6667	10
						2780	72.1802	79.7605	36.6271		34.42	110	111.667	6.667
						2779	72.1872	79.786	36.6297		34.44	93.3333	123.333	6.667
						2778	72.1945	79.813	36.632		34.46	78.3333	111.667	8.333
						2777	72.2227	79.842	36.6344		34.48	106.667	118.333	6.667
						2776	72.2797	79.8712	36.6368		34.5	100	95	8.333
						2775	72.3553	79.8985	36.6392		34.52	113.333	120	5
						2774	72.4263	79.923	36.6419		34.54	91.6667	115	3.333
						2773	72.4751	79.9438	36.6449		34.56	85	100	11.667
						2772	72.5024	79.9601	36.648		34.58	96.6667	121.667	6.667
						2771	72.5209	79.9719	36.6508		34.6	96.6667	116.667	1.667
						2770	72.5389	79.9817	36.6535		34.62	73.3333	85	8.333
						2769	72.5556	79.992	36.6561		34.64	106.667	103.333	6.667
						2768	72.57	80.0022	36.6588		34.66	90	101.667	5
						2767	72.5843	80.0094	36.6614		34.68	115	96.6667	3.333
						2766	72.5974	80.013	36.664		34.7	83.3333	113.333	6.667
						2765	72.6037	80.0174	36.6667		34.72	103.333	76.6667	5
						2764	72.6038	80.0282	36.6694		34.74	83.3333	103.333	5
						2763	72.6111	80.0473	36.6718		34.76	65	93.3333	5
						2762	72.6392	80.0704	36.6741		34.78	85	113.333	3.333
						2761	72.6881	80.0917	36.6765		34.8	71.6667	110	8.333
						2760	72.7442	80.1077	36.679		34.82	96.6667	106.667	13.333
						2759	72.7939	80.1171	36.6815		34.84	76.6667	116.667	13.333
						2758	72.8304	80.1198	36.6841		34.86	106.667	100	11.667
						2757	72.8532	80.1196	36.6868		34.88	98.3333	110	10
						2756	72.8644	80.1257	36.6896		34.9	80	85	11.667
						2755	72.8689	80.1437	36.6922		34.92	73.3333	113.333	11.667
						2754	72.8748	80.1657	36.6946		34.94	101.667	111.667	13.333
						2753	72.89	80.1734	36.697		34.96	80	101.667	3.333
						2752	72.9182	80.1574	36.6993		34.98	80	83.3333	11.667
						2751	72.9569	80.1296	36.7015		35	96.6667	93.3333	15
						2750	72.9986	80.1125	36.7037		35.02	96.6667	121.667	1.667
						2749	73.0349	80.1203	36.7061		35.04	110	101.667	3.333
						2748	73.0623	80.1547	36.7088		35.06	88.3333	88.3333	3.333
						2747	73.0833	80.2133	36.7114		35.08	96.6667	115	5
						2746	73.1027	80.2918	36.714		35.1	65	125	8.333
						2745	73.125	80.3733	36.7166		35.12	91.6667	90	10
						2744	73.1539	80.4265	36.7192		35.14	80	98.3333	5
						2743	73.1915	80.4287	36.7216		35.16	95	78.3333	10
						2742	73.2361	80.3865	36.7239		35.18	80	85	6.667
						2741	73.28	80.3289	36.7262		35.2	88.3333	123.333	8.333
						2740	73.3154	80.2776	36.7286		35.22	71.6667	103.333	8.333
						2739	73.3411	80.2339	36.7308		35.24	76.6667	91.6667	3.333
						2738	73.3634	80.196	36.733		35.26	116.667	101.667	3.333
						2737	73.3881	80.1693	36.7353		35.28	85	93.3333	3.333
						2736	73.4142	80.1515	36.7377		35.3	71.6667	93.3333	3.333
						2735	73.4373	80.1247	36.74		35.32	91.6667	111.667	6.667
						2734	73.4552	80.0763	36.7422		35.34	73.3333	101.667	11.667
						2733	73.4706	80.0199	36.7446		35.36	105	95	3.333
						2732	73.488	79.9804	36.7471		35.38	63.3333	103.333	3.333
						2731	73.5113	79.964	36.7494		35.4	96.6667	96.6667	5
						2730	73.5414	79.9586	36.7515		35.42	106.667	105	3.333
						2729	73.5757	79.9639	36.7536		35.44	96.6667	115	8.333
						2728	73.6085	79.9992	36.7558		35.46	83.3333	76.6667	8.333
						2727	73.6355	80.0745	36.7579		35.48	81.6667	83.3333	13.333
						2726	73.657	80.1664	36.7602		35.5	76.6667	81.6667	10
						2725	73.6774	80.2349	36.7626		35.52	71.6667	105	3.333
						2724	73.7019	80.2588	36.765		35.54	93.3333	96.6667	13.333
						2723	73.7331	80.2438	36.7673		35.56	93.3333	123.333	6.667
						2722	73.7691	80.2011	36.7695		35.58	98.3333	90	6.667
						2721	73.8036	80.1343	36.7719		35.6	86.6667	96.6667	8.333
						2720	73.8284	80.0515	36.7744		35.62	76.6667	101.667	6.667
						2719	73.8397	79.9762	36.7767		35.64	86.6667	106.667	6.667
						2718	73.8421	79.9378	36.7789		35.66	68.3333	70	8.333
						2717	73.8478	79.9487	36.7811		35.68	73.3333	83.3333	6.667
						2716	73.8676	79.9946	36.7835		35.7	103.333	93.3333	8.333
						2715	73.9036	80.0412	36.7857		35.72	113.333	106.667	5
						2714	73.9474	80.0567	36.7877		35.74	95	76.6667	8.333
						2713	73.9858	80.0348	36.7897		35.76	105	115	5
						2712	74.0134	79.9957	36.7918		35.78	80	105	6.667
						2711	74.0345	79.9692	36.7938		35.8	66.6667	100	10
						2710	74.0522	79.9695	36.7959		35.82	86.6667	105	3.333
						2709	74.0583	79.9881	36.7981		35.84	80	85	8.333
						2708	74.0426	80.0086	36.8005		35.86	96.6667	125	13.333
						2707	74.0115	80.0208	36.8027		35.88	85	103.333	6.667
						2706	73.9882	80.0207	36.8048		35.9	105	98.3333	1.667
						2705	73.9903	80.0044	36.807		35.92	78.3333	85	13.333
						2704	74.0162	79.972	36.8094		35.94	96.6667	78.3333	11.667
						2703	74.0543	79.9353	36.8114		35.96	98.3333	90	6.667
						2702	74.0968	79.9106	36.8132		35.98	85	125	10
						2701	74.1369	79.902	36.8152		36	110	103.333	10
						2700	74.1698	79.8971	36.8173		36.02	83.3333	110	8.333
						2699	74.2017	79.8804	36.8192		36.04	78.3333	91.6667	6.667
						2698	74.247	79.8485	36.8211		36.06	88.3333	113.333	8.333
						2697	74.3018	79.8121	36.8232		36.08	91.6667	93.3333	16.667
						2696	74.3395	79.787	36.8252		36.1	80	110	15
						2695	74.3478	79.7848	36.8272		36.12	81.6667	86.6667	13.333
						2694	74.3524	79.8075	36.8291		36.14	86.6667	98.3333	13.333
						2693	74.3799	79.8449	36.8313		36.16	91.6667	108.333	11.667
						2692	74.4135	79.8758	36.8335		36.18	86.6667	93.3333	11.667
						2691	74.4144	79.8821	36.8355		36.2	86.6667	105	8.333
						2690	74.375	79.8603	36.8373		36.22	101.667	78.3333	5
						2689	74.3211	79.8207	36.8393		36.24	110	106.667	15
						2688	74.2671	79.7762	36.8414		36.26	91.6667	105	10
						2687	74.2029	79.7366	36.8432		36.28	90	86.6667	6.667
						2686	74.13	79.7129	36.8449		36.3	96.6667	73.3333	10
						2685	74.0758	79.7138	36.8468		36.32	95	101.667	11.667
						2684	74.0606	79.7321	36.8487		36.34	80	110	16.667
						2683	74.0791	79.7467	36.8505		36.36	90	88.3333	10
						2682	74.1255	79.7521	36.8521		36.38	70	66.6667	11.667
						2681	74.2056	79.7703	36.854		36.4	105	111.667	6.667
						2680	74.3072	79.8189	36.8561		36.42	78.3333	111.667	5
						2679	74.3897	79.8759	36.858		36.44	91.6667	98.3333	6.667
						2678	74.4302	79.8989	36.8598		36.46	95	86.6667	6.667
						2677	74.4596	79.8759	36.8618		36.48	60	88.3333	11.667
						2676	74.5225	79.8363	36.8638		36.5	75	95	13.333
						2675	74.6132	79.808	36.8658		36.52	83.3333	108.333	10
						2674	74.6797	79.7883	36.8677		36.54	70	98.3333	13.333
						2673	74.6899	79.7718	36.8697		36.56	98.3333	95	11.667
						2672	74.6602	79.778	36.8719		36.58	91.6667	90	15
						2671	74.6187	79.8258	36.8738		36.6	75	86.6667	18.333
						2670	74.5705	79.8913	36.8755		36.62	95	78.3333	20
						2669	74.5147	79.9224	36.8773		36.64	91.6667	93.3333	15
						2668	74.4693	79.8967	36.8793		36.66	71.6667	108.333	16.667
						2667	74.4553	79.8476	36.8811		36.68	98.3333	91.6667	18.333
						2666	74.4626	79.8327	36.8828		36.7	61.6667	101.667	5
						2665	74.4552	79.8814	36.8847		36.72	71.6667	65	18.333
						2664	74.4117	79.9735	36.8865		36.74	80	103.333	18.333
						2663	74.3514	80.0505	36.8881		36.76	101.667	91.6667	40
						2662	74.3141	80.0563	36.8897		36.78	75	90	25
						2661	74.318	79.9806	36.8913		36.8	95	93.3333	45
						2660	74.343	79.8673	36.8931		36.82	88.3333	98.3333	51.667
						2659	74.3546	79.7725	36.8948		36.84	73.3333	96.6667	83.333
						2658	74.3436	79.7099	36.8963		36.86	86.6667	118.333	105
						2657	74.3389	79.6496	36.898		36.88	98.3333	91.6667	110
						2656	74.3741	79.5674	36.8997		36.9	80	115	105
						2655	74.4456	79.4801	36.9014		36.92	73.3333	120	150
						2654	74.5099	79.4275	36.903		36.94	85	98.3333	146.667
						2653	74.5271	79.4335	36.9047		36.96	88.3333	101.667	135
						2652	74.5034	79.49	36.9065		36.98	68.3333	103.333	121.667
						2651	74.4821	79.5642	36.9081		37	103.333	91.6667	143.333
						2650	74.496	79.6201	36.9096		37.02	76.6667	85	155
						2649	74.5382	79.6424	36.9113		37.04	68.3333	121.667	116.667
						2648	74.5803	79.6468	36.913		37.06	103.333	103.333	83.333
						2647	74.6066	79.6635	36.9147		37.08	75	98.3333	100
						2646	74.6231	79.709	36.9162		37.1	70	81.6667	76.667
						2645	74.6397	79.7783	36.9179		37.12	78.3333	95	70
						2644	74.6588	79.859	36.9197		37.14	63.3333	106.667	40
						2643	74.6814	79.9347	36.9213		37.16	81.6667	85	46.667
						2642	74.7121	79.9784	36.9227		37.18	81.6667	95	36.667
						2641	74.75	79.9654	36.9241		37.2	75	101.667	36.667
						2640	74.7841	79.9073	36.9257		37.22	66.6667	90	21.667
						2639	74.801	79.8601	36.9271		37.24	78.3333	71.6667	15
						2638	74.7983	79.8747	36.9286		37.26	80	100	30
						2637	74.7866	79.9439	36.9302		37.28	58.3333	91.6667	18.333
						2636	74.7809	80.0104	36.9318		37.3	70	111.667	26.667
						2635	74.7905	80.0297	36.9333		37.32	91.6667	73.3333	30
						2634	74.8151	80.0101	36.9348		37.34	83.3333	118.333	28.333
						2633	74.8481	79.9896	36.9365		37.36	80	95	30
						2632	74.8819	79.9918	36.9382		37.38	93.3333	106.667	21.667
						2631	74.9141	80.017	36.9397		37.4	78.3333	75	16.667
						2630	74.9475	80.0616	36.9411		37.42	83.3333	70	23.333
						2629	74.9848	80.1278	36.9425		37.44	75	91.6667	33.333
						2628	75.0242	80.2151	36.944		37.46	81.6667	81.6667	28.333
						2627	75.0597	80.3142	36.9453		37.48	71.6667	105	33.333
						2626	75.0872	80.4089	36.9464		37.5	85	96.6667	50
						2625	75.1073	80.4805	36.9478		37.52	101.667	103.333	46.667
						2624	75.1253	80.514	36.9493		37.54	93.3333	101.667	55
						2623	75.1461	80.5099	36.9508		37.56	71.6667	86.6667	56.667
						2622	75.1714	80.4911	36.9524		37.58	91.6667	96.6667	75
						2621	75.1999	80.4887	36.954		37.6	100	68.3333	86.667
						2620	75.2303	80.5169	36.9556		37.62	101.667	90	121.667
						2619	75.2617	80.5686	36.957		37.64	86.6667	123.333	155
						2618	75.2931	80.6266	36.9583		37.66	80	95	190
						2617	75.3233	80.6769	36.9596		37.68	75	80	225
						2616	75.3517	80.7132	36.9609		37.7	85	103.333	283.333
						2615	75.3786	80.7366	36.9622		37.72	103.333	81.6667	321.667
						2614	75.4045	80.7543	36.9634		37.74	81.6667	71.6667	433.333
						2613	75.43	80.7745	36.9648		37.76	100	75	451.667
						2612	75.455	80.8022	36.9662		37.78	73.3333	90	495
						2611	75.4797	80.8388	36.9676		37.8	90	81.6667	465
						2610	75.5041	80.8836	36.969		37.82	76.6667	83.3333	503.333
						2609	75.5279	80.934	36.9705		37.84	78.3333	71.6667	493.333
						2608	75.551	80.9837	36.972		37.86	60	71.6667	460
						2607	75.5731	81.025	36.9734		37.88	81.6667	83.3333	410
						2606	75.5941	81.0547	36.9747		37.9	105	80	340
						2605	75.6145	81.0777	36.976		37.92	76.6667	86.6667	330
						2604	75.6346	81.103	36.9773		37.94	75	90	273.333
						2603	75.6545	81.1364	36.9786		37.96	88.3333	93.3333	210
						2602	75.6742	81.1773	36.9798		37.98	66.6667	103.333	155
						2601	75.6935	81.2219	36.9812		38	86.6667	106.667	138.333
						2600	75.7124	81.267	36.9827		38.02	85	95	118.333
						2599	75.7309	81.3123	36.9841		38.04	73.3333	61.6667	85
						2598	75.7492	81.3584	36.9854		38.06	85	86.6667	71.667
						2597	75.7676	81.4035	36.9868		38.08	83.3333	83.3333	50
						2596	75.7862	81.4409	36.9883		38.1	83.3333	96.6667	41.667
						2595	75.8049	81.4643	36.9896		38.12	88.3333	93.3333	56.667
						2594	75.8234	81.4761	36.9908		38.14	70	95	36.667
						2593	75.8413	81.4868	36.9921		38.16	68.3333	85	55
						2592	75.8583	81.5042	36.9934		38.18	91.6667	73.3333	48.333
						2591	75.8745	81.526	36.9946		38.2	90	91.6667	11.667
						2590	75.89	81.5473	36.9958		38.22	83.3333	101.667	28.333
						2589	75.9048	81.5685	36.9971		38.24	71.6667	110	35
						2588	75.9188	81.5927	36.9986		38.26	76.6667	93.3333	23.333
						2587	75.9318	81.6192	36.9999		38.28	86.6667	110	23.333
						2586	75.944	81.6452	37.0012		38.3	85	103.333	18.333
						2585	75.9554	81.6723	37.0025		38.32	71.6667	76.6667	35
						2584	75.9665	81.7049	37.0038		38.34	66.6667	78.3333	30
						2583	75.9771	81.7416	37.005		38.36	80	80	26.667
						2582	75.9872	81.7737	37.0062		38.38	71.6667	71.6667	43.333
						2581	75.9964	81.7937	37.0075		38.4	75	71.6667	41.667
						2580	76.0049	81.8014	37.0088		38.42	80	86.6667	70
						2579	76.0122	81.8047	37.01		38.44	105	83.3333	58.333
						2578	76.0184	81.8164	37.011		38.46	96.6667	106.667	80
						2577	76.0244	81.8461	37.0122		38.48	91.6667	95	101.667
						2576	76.0314	81.8932	37.0135		38.5	66.6667	86.6667	111.667
						2575	76.0402	81.9446	37.0149		38.52	81.6667	95	116.667
						2574	76.0504	81.9863	37.0161		38.54	63.3333	71.6667	141.667
						2573	76.0603	82.0128	37.0175		38.56	78.3333	111.667	175
						2572	76.0677	82.0255	37.0189		38.58	86.6667	91.6667	180
						2571	76.07	82.0282	37.0201		38.6	98.3333	110	186.667
						2570	76.0664	82.0267	37.0212		38.62	101.667	91.6667	155
						2569	76.0603	82.0289	37.0224		38.64	86.6667	70	143.333
						2568	76.057	82.0377	37.0236		38.66	58.3333	101.667	121.667
						2567	76.0588	82.0466	37.0247		38.68	86.6667	96.6667	100
						2566	76.0628	82.0482	37.0257		38.7	78.3333	83.3333	101.667
						2565	76.0658	82.0452	37.0268		38.72	76.6667	88.3333	78.333
						2564	76.0703	82.0474	37.0279		38.74	68.3333	73.3333	60
						2563	76.0814	82.0576	37.0289		38.76	66.6667	90	63.333
						2562	76.0991	82.0712	37.0298		38.78	66.6667	95	41.667
						2561	76.1175	82.0863	37.0309		38.8	95	93.3333	28.333
						2560	76.1344	82.1019	37.0321		38.82	71.6667	105	41.667
						2559	76.1559	82.1077	37.0332		38.84	65	80	36.667
						2558	76.1864	82.0916	37.0341		38.86	70	115	18.333
						2557	76.2163	82.0635	37.0353		38.88	75	83.3333	30
						2556	76.2278	82.0536	37.0365		38.9	86.6667	93.3333	13.333
						2555	76.2142	82.0812	37.0377		38.92	86.6667	98.3333	18.333
						2554	76.186	82.1385	37.0386		38.94	71.6667	88.3333	15
						2553	76.1602	82.2067	37.0397		38.96	81.6667	86.6667	10
						2552	76.145	82.273	37.0408		38.98	90	100	13.333
						2551	76.1357	82.3237	37.0417		39	70	95	21.667
						2550	76.1223	82.3392	37.0425		39.02	83.3333	85	10
						2549	76.0984	82.3143	37.0436		39.04	80	96.6667	11.667
						2548	76.0662	82.2749	37.0448		39.06	71.6667	103.333	13.333
						2547	76.0335	82.2594	37.0458		39.08	105	91.6667	10
						2546	76.0059	82.2885	37.0467		39.1	53.3333	103.333	16.667
						2545	75.9833	82.3556	37.0476		39.12	71.6667	88.3333	20
						2544	75.9662	82.4303	37.0486		39.14	85	121.667	15
						2543	75.9615	82.4618	37.0494		39.16	70	90	16.667
						2542	75.9737	82.4011	37.05		39.18	85	90	13.333
						2541	75.996	82.2447	37.0509		39.2	93.3333	61.6667	15
						2540	76.0172	82.0568	37.0519		39.22	65	108.333	11.667
						2539	76.0374	81.9241	37.0528		39.24	95	101.667	3.333
						2538	76.0619	81.8859	37.0537		39.26	75	86.6667	10
						2537	76.0819	81.9222	37.0546		39.28	88.3333	81.6667	20
						2536	76.0744	81.9965	37.0556		39.3	86.6667	96.6667	3.333
						2535	76.0292	82.0907	37.0563		39.32	65	96.6667	11.667
						2534	75.9647	82.1925	37.057		39.34	96.6667	86.6667	11.667
						2533	75.9132	82.2776	37.0579		39.36	70	86.6667	6.667
						2532	75.89	82.3218	37.0588		39.38	70	83.3333	3.333
						2531	75.8887	82.3287	37.0597		39.4	58.3333	95	3.333
						2530	75.8954	82.3414	37.0605		39.42	95	133.333	11.667
						2529	75.9017	82.4176	37.0613		39.44	66.6667	103.333	8.333
						2528	75.9084	82.5766	37.0622		39.46	60	95	11.667
						2527	75.9211	82.7658	37.0628		39.48	65	101.667	8.333
						2526	75.9415	82.8904	37.0635		39.5	88.3333	65	6.667
						2525	75.9603	82.8976	37.0642		39.52	76.6667	75	6.667
						2524	75.9662	82.8165	37.065		39.54	88.3333	88.3333	5
						2523	75.9601	82.718	37.0658		39.56	80	83.3333	10
						2522	75.9536	82.6524	37.0664		39.58	83.3333	98.3333	10
						2521	75.9519	82.6281	37.0671		39.6	80	96.6667	8.333
						2520	75.9475	82.6343	37.0679		39.62	101.667	75	8.333
						2519	75.9352	82.6575	37.0686		39.64	81.6667	110	6.667
						2518	75.9235	82.6783	37.0693		39.66	58.3333	71.6667	10
						2517	75.9235	82.6735	37.0702		39.68	70	90	6.667
						2516	75.934	82.6291	37.0713		39.7	81.6667	101.667	10
						2515	75.9434	82.5528	37.0721		39.72	78.3333	91.6667	10
						2514	75.9434	82.4747	37.0728		39.74	71.6667	91.6667	3.333
						2513	75.9348	82.4294	37.0735		39.76	68.3333	98.3333	3.333
						2512	75.9221	82.4287	37.0742		39.78	50	81.6667	11.667
						2511	75.9096	82.4518	37.0747		39.8	103.333	83.3333	16.667
						2510	75.9022	82.471	37.0752		39.82	56.6667	71.6667	3.333
						2509	75.904	82.4864	37.0758		39.84	63.3333	101.667	8.333
						2508	75.9145	82.5195	37.0766		39.86	63.3333	76.6667	3.333
						2507	75.9273	82.5739	37.0773		39.88	71.6667	91.6667	10
						2506	75.9358	82.6249	37.078		39.9	93.3333	81.6667	5
						2505	75.938	82.6513	37.0788		39.92	60	111.667	5
						2504	75.9347	82.663	37.0797		39.94	68.3333	106.667	11.667
						2503	75.9261	82.6852	37.0804		39.96	86.6667	80	3.333
						2502	75.9132	82.7266	37.081		39.98	76.6667	100	1.667
						2501	75.9005	82.7749	37.0815		40	55	76.6667	5
						2500	75.8941	82.8134	37.0822		40.02	78.3333	83.3333	13.333
						2499	75.8953	82.8338	37.0827		40.04	75	83.3333	5
						2498	75.9003	82.8405	37.0832		40.06	80	90	8.333
						2497	75.9035	82.8487	37.0838		40.08	88.3333	76.6667	5
						2496	75.9033	82.8743	37.0845		40.1	75	95	1.667
						2495	75.9014	82.9197	37.0851		40.12	86.6667	83.3333	15
						2494	75.8993	82.9715	37.0857		40.14	73.3333	85	6.667
						2493	75.8984	83.0124	37.0864		40.16	73.3333	96.6667	5
						2492	75.9011	83.0356	37.0872		40.18	86.6667	88.3333	1.667
						2491	75.9094	83.0455	37.0878		40.2	80	73.3333	11.667
						2490	75.9216	83.0497	37.0883		40.22	58.3333	106.667	6.667
						2489	75.9333	83.0548	37.0888		40.24	73.3333	103.333	5
						2488	75.9414	83.0676	37.0894		40.26	76.6667	101.667	1.667
						2487	75.9471	83.0952	37.09		40.28	86.6667	70	10
						2486	75.953	83.1387	37.0904		40.3	46.6667	83.3333	3.333
						2485	75.9601	83.1886	37.0909		40.32	65	88.3333	6.667
						2484	75.9668	83.2288	37.0915		40.34	68.3333	86.6667	6.667
						2483	75.9717	83.2509	37.0921		40.36	71.6667	85	15
						2482	75.9754	83.2571	37.0926		40.38	86.6667	91.6667	6.667
						2481	75.9797	83.2605	37.0933		40.4	90	58.3333	10
						2480	75.9857	83.2756	37.0939		40.42	65	68.3333	1.667
						2479	75.993	83.3055	37.0944		40.44	70	80	3.333
						2478	75.9998	83.3415	37.0947		40.46	78.3333	78.3333	5
						2477	76.0052	83.3763	37.0952		40.48	75	85	5
						2476	76.0091	83.4144	37.0957		40.5	101.667	78.3333	6.667
						2475	76.0125	83.4629	37.0961		40.52	60	101.667	8.333
						2474	76.0165	83.5181	37.0964		40.54	80	81.6667	11.667
						2473	76.0213	83.5688	37.0969		40.56	80	73.3333	6.667
						2472	76.0266	83.6094	37.0975		40.58	71.6667	88.3333	5
						2471	76.0325	83.6417	37.0979		40.6	56.6667	90	5
						2470	76.0388	83.6667	37.0983		40.62	78.3333	80	10
						2469	76.0456	83.6873	37.0987		40.64	68.3333	110	6.667
						2468	76.0524	83.7153	37.0991		40.66	73.3333	93.3333	3.333
						2467	76.0592	83.761	37.0994		40.68	58.3333	101.667	6.667
						2466	76.0663	83.8139	37.0997		40.7	60	86.6667	0
						2465	76.0737	83.8491	37.1001		40.72	83.3333	68.3333	1.667
						2464	76.0813	83.8566	37.1005		40.74	75	83.3333	6.667
						2463	76.0887	83.8499	37.1009		40.76	66.6667	100	16.667
						2462	76.096	83.8371	37.1012		40.78	61.6667	103.333	8.333
						2461	76.1033	83.8024	37.1016		40.8	75	93.3333	8.333
						2460	76.1108	83.734	37.1021		40.82	61.6667	83.3333	3.333
						2459	76.119	83.6592	37.1024		40.84	101.667	78.3333	1.667
						2458	76.1279	83.6275	37.1026		40.86	66.6667	76.6667	3.333
						2457	76.1371	83.6571	37.1029		40.88	65	88.3333	3.333
						2456	76.1461	83.7167	37.1033		40.9	65	78.3333	8.333
						2455	76.1545	83.7675	37.1035		40.92	68.3333	66.6667	8.333
						2454	76.1623	83.8141	37.1038		40.94	75	78.3333	5
						2453	76.1697	83.8947	37.1042		40.96	78.3333	68.3333	5
						2452	76.1767	84.0238	37.1046		40.98	81.6667	83.3333	3.333
						2451	76.1832	84.1632	37.105		41	55	76.6667	1.667
						2450	76.1887	84.2586	37.1052		41.02	71.6667	100	10
						2449	76.1932	84.297	37.1057		41.04	81.6667	78.3333	3.333
						2448	76.1971	84.3141	37.1061		41.06	93.3333	88.3333	1.667
						2447	76.2006	84.3435	37.1063		41.08	75	68.3333	6.667
						2446	76.2041	84.3695	37.1065		41.1	86.6667	83.3333	8.333
						2445	76.2078	84.3463	37.1067		41.12	70	83.3333	8.333
						2444	76.2113	84.2542	37.1071		41.14	75	51.6667	1.667
						2443	76.2142	84.1318	37.1073		41.16	55	80	3.333
						2442	76.2168	84.0514	37.1074		41.18	78.3333	83.3333	3.333
						2441	76.2204	84.0629	37.1076		41.2	80	61.6667	15
						2440	76.2259	84.1602	37.1079		41.22	58.3333	101.667	3.333
						2439	76.2326	84.2874	37.1082		41.24	68.3333	83.3333	6.667
						2438	76.238	84.3867	37.1084		41.26	73.3333	90	8.333
						2437	76.2409	84.4413	37.109		41.28	96.6667	78.3333	10
						2436	76.2433	84.4746	37.1096		41.3	60	65	8.333
						2435	76.2485	84.5158	37.1098		41.32	86.6667	61.6667	13.333
						2434	76.2579	84.5708	37.1097		41.34	61.6667	81.6667	8.333
						2433	76.2701	84.6232	37.1096		41.36	48.3333	83.3333	1.667
						2432	76.2825	84.655	37.1095		41.38	83.3333	83.3333	6.667
						2431	76.2939	84.6648	37.1092		41.4	73.3333	91.6667	10
						2430	76.3045	84.6696	37.1089		41.42	83.3333	76.6667	6.667
						2429	76.3144	84.6946	37.1089		41.44	88.3333	81.6667	11.667
						2428	76.3228	84.7588	37.1092		41.46	83.3333	93.3333	13.333
						2427	76.3289	84.8626	37.1093		41.48	75	71.6667	1.667
						2426	76.3338	84.9849	37.1094		41.5	81.6667	78.3333	5
						2425	76.3405	85.0883	37.1099		41.52	91.6667	101.667	3.333
						2424	76.3508	85.1341	37.1106		41.54	86.6667	78.3333	5
						2423	76.3628	85.1086	37.1111		41.56	65	86.6667	3.333
						2422	76.3717	85.045	37.1114		41.58	70	71.6667	3.333
						2421	76.3756	85.0123	37.1117		41.6	61.6667	88.3333	5
						2420	76.3775	85.0544	37.1121		41.62	58.3333	61.6667	8.333
						2419	76.3838	85.1455	37.1123		41.64	58.3333	75	6.667
						2418	76.3979	85.2185	37.1122		41.66	75	98.3333	6.667
						2417	76.4159	85.239	37.1124		41.68	76.6667	75	6.667
						2416	76.4259	85.2331	37.1127		41.7	78.3333	86.6667	6.667
						2415	76.4162	85.239	37.1127		41.72	75	73.3333	6.667
						2414	76.3907	85.2636	37.1125		41.74	83.3333	91.6667	6.667
						2413	76.3736	85.2955	37.1127		41.76	83.3333	85	8.333
						2412	76.3878	85.3305	37.1131		41.78	88.3333	80	13.333
						2411	76.4341	85.3649	37.1134		41.8	83.3333	65	5
						2410	76.4899	85.3844	37.1135		41.82	58.3333	78.3333	6.667
						2409	76.5326	85.3869	37.1138		41.84	73.3333	66.6667	8.333
						2408	76.5574	85.3973	37.1141		41.86	65	70	3.333
						2407	76.575	85.435	37.1142		41.88	78.3333	80	1.667
						2406	76.5959	85.4805	37.114		41.9	70	85	6.667
						2405	76.62	85.5005	37.1142		41.92	90	90	5
						2404	76.6398	85.4971	37.1144		41.94	71.6667	86.6667	1.667
						2403	76.6496	85.5015	37.1144		41.96	50	73.3333	6.667
						2402	76.6518	85.5252	37.1143		41.98	73.3333	68.3333	8.333
						2401	76.6551	85.542	37.1146		42	58.3333	66.6667	0
						2400	76.6687	85.5238	37.1151		42.02	65	93.3333	10
						2399	76.6997	85.467	37.1155		42.04	88.3333	80	1.667
						2398	76.7515	85.3852	37.1156		42.06	70	80	3.333
						2397	76.8183	85.3078	37.1157		42.08	58.3333	85	1.667
						2396	76.8823	85.2679	37.1157		42.1	65	91.6667	10
						2395	76.9222	85.281	37.1153		42.12	66.6667	61.6667	13.333
						2394	76.931	85.3297	37.1148		42.14	63.3333	93.3333	5
						2393	76.924	85.3854	37.1144		42.16	70	90	3.333
						2392	76.9246	85.4434	37.1136		42.18	56.6667	70	6.667
						2391	76.9444	85.5199	37.1123		42.2	61.6667	88.3333	6.667
						2390	76.9754	85.6141	37.1103		42.22	85	76.6667	1.667
						2389	76.9994	85.6944	37.1081		42.24	61.6667	91.6667	11.667
						2388	77.0015	85.7288	37.1058		42.26	81.6667	70	6.667
						2387	76.9809	85.7206	37.103		42.28	83.3333	68.3333	5
						2386	76.9544	85.7019	37.0999		42.3	61.6667	73.3333	8.333
						2385	76.9478	85.6985	37.0969		42.32	70	50	10
						2384	76.9736	85.7095	37.0944		42.34	71.6667	71.6667	11.667
						2383	77.0201	85.7198	37.0922		42.36	60	100	6.667
						2382	77.0662	85.7216	37.0904		42.38	48.3333	68.3333	3.333
						2381	77.1094	85.7207	37.0893		42.4	81.6667	73.3333	6.667
						2380	77.1693	85.7267	37.0888		42.42	68.3333	61.6667	3.333
						2379	77.258	85.7431	37.0885		42.44	80	71.6667	13.333
						2378	77.3559	85.7696	37.0885		42.46	58.3333	73.3333	20
						2377	77.4272	85.8034	37.0892		42.48	55	76.6667	5
						2376	77.4545	85.8324	37.0907		42.5	80	66.6667	8.333
						2375	77.4459	85.8355	37.0926		42.52	86.6667	71.6667	6.667
						2374	77.4161	85.8059	37.0949		42.54	53.3333	73.3333	3.333
						2373	77.3756	85.7693	37.0981		42.56	65	78.3333	5
						2372	77.3375	85.76	37.1018		42.58	78.3333	66.6667	13.333
						2371	77.3111	85.7757	37.1054		42.6	63.3333	70	1.667
						2370	77.2855	85.7754	37.1085		42.62	70	83.3333	10
						2369	77.2394	85.7314	37.1115		42.64	60	78.3333	10
						2368	77.1739	85.6596	37.1146		42.66	63.3333	61.6667	10
						2367	77.1246	85.5884	37.1178		42.68	70	76.6667	1.667
						2366	77.1277	85.5206	37.1206		42.7	51.6667	60	10
						2365	77.1847	85.4478	37.1234		42.72	83.3333	100	8.333
						2364	77.2626	85.3774	37.1269		42.74	91.6667	71.6667	5
						2363	77.3184	85.3264	37.1305		42.76	51.6667	61.6667	6.667
						2362	77.3307	85.3012	37.1334		42.78	65	85	10
						2361	77.3107	85.3061	37.1368		42.8	71.6667	65	8.333
						2360	77.2901	85.3422	37.1401		42.82	51.6667	76.6667	5
						2359	77.2928	85.3758	37.1438		42.84	63.3333	45	3.333
						2358	77.3145	85.3445	37.1479		42.86	70	66.6667	3.333
						2357	77.3306	85.2271	37.1516		42.88	50	76.6667	6.667
						2356	77.3227	85.0857	37.1561		42.9	46.6667	55	1.667
						2355	77.2909	84.996	37.1606		42.92	68.3333	71.6667	5
						2354	77.2505	84.9471	37.1612		42.94	61.6667	60	3.333
						2353	77.2178	84.8763	37.1533		42.96	76.6667	81.6667	6.667
						2352	77.1999	84.7877	37.1394		42.98	61.6667	60	1.667
						2351	77.194	84.7245	37.1267		43	68.3333	88.3333	6.667
						2350	77.1903	84.6694	37.1201		43.02	63.3333	60	6.667
						2349	77.181	84.5742	37.1206		43.04	70	66.6667	8.333
						2348	77.1649	84.4304	37.1241		43.06	68.3333	76.6667	5
						2347	77.1483	84.2772	37.1252		43.08	63.3333	66.6667	0
						2346	77.1388	84.1603	37.1234		43.1	53.3333	73.3333	5
						2345	77.1362	84.1266	37.1239		43.12	53.3333	70	11.667
						2344	77.1298	84.1936	37.1287		43.14	66.6667	70	5
						2343	77.1113	84.2788	37.1323		43.16	71.6667	75	5
						2342	77.0852	84.2697	37.1331		43.18	60	63.3333	10
						2341	77.06	84.1539	37.1332		43.2	61.6667	63.3333	3.333
						2340	77.0371	83.9986	37.1343		43.22	76.6667	76.6667	0
						2339	77.0127	83.8292	37.135		43.24	68.3333	66.6667	3.333
						2338	76.9852	83.6365	37.1348		43.26	55	61.6667	3.333
						2337	76.9571	83.438	37.1339		43.28	66.6667	88.3333	3.333
						2336	76.9308	83.2889	37.133		43.3	61.6667	70	5
						2335	76.9063	83.2253	37.1327		43.32	60	81.6667	3.333
						2334	76.8829	83.2356	37.1331		43.34	60	60	6.667
						2333	76.8599	83.2208	37.1338		43.36	60	58.3333	5
						2332	76.8368	83.0705	37.1341		43.38	63.3333	90	5
						2331	76.8133	82.7939	37.1345		43.4	78.3333	90	13.333
						2330	76.7897	82.5613	37.1346		43.42	75	66.6667	6.667
						2329	76.7665	82.5223	37.135		43.44	58.3333	60	10
						2328	76.7436	82.6217	37.1344		43.46	68.3333	60	6.667
						2327	76.72	82.6593	37.1338		43.48	53.3333	50	1.667
						2326	76.6941	82.4721	37.1331		43.5	61.6667	55	1.667
						2325	76.6655	82.0616	37.1328		43.52	53.3333	76.6667	5
						2324	76.6355	81.568	37.1328		43.54	58.3333	48.3333	0
						2323	76.6047	81.1352	37.133		43.56	78.3333	66.6667	6.667
						2322	76.5734	80.8459	37.1333		43.58	51.6667	61.6667	3.333
						2321	76.5419	80.7421	37.1334		43.6	50	76.6667	0
						2320	76.5119	80.8845	37.1332		43.62	53.3333	78.3333	6.667
						2319	76.4827	81.2669	37.1326		43.64	61.6667	61.6667	3.333
						2318	76.4501	81.7424	37.1319		43.66	68.3333	73.3333	5
						2317	76.4111	82.1037	37.1315		43.68	68.3333	66.6667	8.333
						2316	76.3696	82.2788	37.1312		43.7	53.3333	75	8.333
						2315	76.3342	82.3717	37.1309		43.72	63.3333	66.6667	10
						2314	76.3088	82.5019	37.1307		43.74	61.6667	73.3333	3.333
						2313	76.2895	82.6589	37.1305		43.76	46.6667	55	11.667
						2312	76.267	82.7237	37.1304		43.78	58.3333	85	8.333
						2311	76.2367	82.6253	37.1303		43.8	63.3333	71.6667	3.333
						2310	76.2026	82.4065	37.1303		43.82	80	75	11.667
						2309	76.1735	82.1837	37.1303		43.84	75	56.6667	3.333
						2308	76.1556	82.0672	37.1303		43.86	65	73.3333	8.333
						2307	76.1473	82.1136	37.1303		43.88	60	58.3333	3.333
						2306	76.1383	82.2982	37.1302		43.9	68.3333	56.6667	6.667
						2305	76.1181	82.5288	37.1302		43.92	41.6667	61.6667	5
						2304	76.0863	82.7172	37.1301		43.94	55	55	5
						2303	76.0515	82.8201	37.13		43.96	56.6667	63.3333	6.667
						2302	76.02	82.8357	37.13		43.98	60	63.3333	6.667
						2301	75.9882	82.7719	37.1298		44	53.3333	61.6667	1.667
						2300	75.9515	82.6557	37.1297		44.02	60	80	13.333
						2299	75.9138	82.5349	37.1296		44.04	68.3333	58.3333	6.667
						2298	75.8822	82.4599	37.1295		44.06	60	58.3333	5
						2297	75.8577	82.4495	37.1294		44.08	80	66.6667	3.333
						2296	75.8339	82.4767	37.1294		44.1	80	83.3333	0
						2295	75.8051	82.4983	37.1293		44.12	53.3333	60	8.333
						2294	75.7711	82.4869	37.1292		44.14	41.6667	61.6667	10
						2293	75.7353	82.4583	37.1291		44.16	55	78.3333	8.333
						2292	75.7012	82.4483	37.129		44.18	75	75	5
						2291	75.6709	82.4866	37.129		44.2	58.3333	66.6667	5
						2290	75.6446	82.5749	37.1289		44.22	55	80	3.333
						2289	75.6189	82.694	37.1288		44.24	53.3333	66.6667	8.333
						2288	75.5905	82.8084	37.1287		44.26	75	60	6.667
						2287	75.5601	82.8797	37.1285		44.28	61.6667	93.3333	1.667
						2286	75.5321	82.8941	37.1283		44.3	51.6667	61.6667	3.333
						2285	75.5087	82.8892	37.1281		44.32	66.6667	55	3.333
						2284	75.4908	82.9223	37.128		44.34	51.6667	71.6667	5
						2283	75.4808	83.0002	37.128		44.36	56.6667	68.3333	8.333
						2282	75.4802	83.0689	37.1279		44.38	70	61.6667	5
						2281	75.4853	83.0817	37.128		44.4	65	56.6667	10
						2280	75.4874	83.0451	37.1282		44.42	68.3333	55	3.333
						2279	75.4803	82.9846	37.1282		44.44	68.3333	70	5
						2278	75.4632	82.9136	37.1283		44.46	68.3333	41.6667	6.667
						2277	75.4397	82.8417	37.1283		44.48	60	81.6667	10
						2276	75.4153	82.7904	37.1284		44.5	56.6667	88.3333	5
						2275	75.3951	82.7785	37.1284		44.52	63.3333	73.3333	5
						2274	75.3782	82.796	37.1283		44.54	56.6667	73.3333	3.333
						2273	75.3574	82.8051	37.1283		44.56	48.3333	90	1.667
						2272	75.3289	82.7763	37.1285		44.58	63.3333	60	5
						2271	75.2993	82.708	37.1286		44.6	58.3333	56.6667	5
						2270	75.2778	82.6174	37.1287		44.62	55	50	10
						2269	75.2603	82.5342	37.1288		44.64	63.3333	63.3333	3.333
						2268	75.2335	82.4909	37.1289		44.66	40	55	5
						2267	75.195	82.498	37.129		44.68	63.3333	53.3333	3.333
						2266	75.1612	82.5265	37.1289		44.7	33.3333	60	3.333
						2265	75.1486	82.5306	37.1289		44.72	58.3333	78.3333	5
						2264	75.1538	82.4911	37.1289		44.74	66.6667	51.6667	3.333
						2263	75.1574	82.4251	37.1287		44.76	50	71.6667	5
						2262	75.1448	82.3574	37.1286		44.78	55	56.6667	3.333
						2261	75.1192	82.3024	37.1287		44.8	50	60	10
						2260	75.0938	82.2689	37.1287		44.82	61.6667	51.6667	1.667
						2259	75.0784	82.2605	37.1288		44.84	45	56.6667	3.333
						2258	75.0722	82.2646	37.1288		44.86	61.6667	76.6667	8.333
						2257	75.0681	82.2553	37.1289		44.88	56.6667	73.3333	3.333
						2256	75.0606	82.2142	37.129		44.9	51.6667	66.6667	6.667
						2255	75.0499	82.1377	37.1291		44.92	66.6667	61.6667	1.667
						2254	75.0387	82.0306	37.1291		44.94	78.3333	78.3333	8.333
						2253	75.0251	81.9067	37.129		44.96	40	78.3333	3.333
						2252	75.0037	81.7959	37.129		44.98	50	70	5
						2251	74.9745	81.7238	37.129		45	66.6667	60	8.333
						2250	74.9463	81.6833	37.1289		45.02	40	61.6667	5
						2249	74.9277	81.6368	37.129		45.04	55	75	6.667
						2248	74.915	81.5624	37.129		45.06	58.3333	61.6667	11.667
						2247	74.8962	81.4753	37.129		45.08	70	70	5
						2246	74.8653	81.397	37.1291		45.1	58.3333	70	1.667
						2245	74.8288	81.3312	37.1291		45.12	48.3333	60	3.333
						2244	74.7979	81.2785	37.1292		45.14	56.6667	53.3333	10
						2243	74.7758	81.2527	37.1292		45.16	60	56.6667	1.667
						2242	74.755	81.2599	37.1292		45.18	61.6667	58.3333	1.667
						2241	74.725	81.2731	37.1293		45.2	56.6667	61.6667	1.667
						2240	74.6823	81.2532	37.1293		45.22	65	78.3333	3.333
						2239	74.6341	81.1897	37.1293		45.24	55	58.3333	5
						2238	74.5927	81.1041	37.1293		45.26	76.6667	51.6667	6.667
						2237	74.5672	81.0207	37.1293		45.28	81.6667	68.3333	5
						2236	74.5571	80.9445	37.1293		45.3	40	51.6667	5
						2235	74.5541	80.8708	37.1293		45.32	53.3333	60	6.667
						2234	74.5475	80.7956	37.1293		45.34	51.6667	68.3333	15
						2233	74.5306	80.7144	37.1294		45.36	50	75	1.667
						2232	74.5024	80.6249	37.1294		45.38	55	56.6667	5
						2231	74.4664	80.5349	37.1294		45.4	56.6667	46.6667	6.667
						2230	74.4285	80.4602	37.1294		45.42	61.6667	55	6.667
						2229	74.3943	80.4095	37.1295		45.44	46.6667	76.6667	1.667
						2228	74.3692	80.3774	37.1295		45.46	58.3333	73.3333	6.667
						2227	74.3583	80.3503	37.1295		45.48	51.6667	66.6667	3.333
						2226	74.3619	80.314	37.1295		45.5	33.3333	65	6.667
						2225	74.3684	80.2544	37.1295		45.52	55	58.3333	1.667
						2224	74.3577	80.1642	37.1295		45.54	56.6667	48.3333	10
						2223	74.318	80.0531	37.1295		45.56	51.6667	61.6667	6.667
						2222	74.2569	79.9493	37.1296		45.58	48.3333	55	1.667
						2221	74.194	79.8797	37.1296		45.6	55	45	8.333
						2220	74.1413	79.849	37.1296		45.62	48.3333	48.3333	5
						2219	74.0965	79.8418	37.1296		45.64	58.3333	53.3333	8.333
						2218	74.052	79.8378	37.1297		45.66	63.3333	61.6667	10
						2217	74.0017	79.8238	37.1297		45.68	68.3333	58.3333	10
						2216	73.9436	79.7954	37.1297		45.7	56.6667	48.3333	8.333
						2215	73.8821	79.7551	37.1297		45.72	61.6667	58.3333	3.333
						2214	73.8319	79.7104	37.1297		45.74	65	66.6667	5
						2213	73.8086	79.667	37.1298		45.76	41.6667	51.6667	11.667
						2212	73.8152	79.6235	37.1298		45.78	50	51.6667	6.667
						2211	73.8368	79.5749	37.1298		45.8	51.6667	50	0
						2210	73.852	79.5213	37.1298		45.82	45	38.3333	5
						2209	73.8495	79.4702	37.1298		45.84	48.3333	65	8.333
						2208	73.8313	79.4275	37.1298		45.86	48.3333	46.6667	3.333
						2207	73.8059	79.392	37.1298		45.88	45	55	8.333
						2206	73.7801	79.3582	37.1299		45.9	71.6667	66.6667	5
						2205	73.7538	79.3231	37.1299		45.92	38.3333	38.3333	3.333
						2204	73.7222	79.287	37.1299		45.94	53.3333	61.6667	8.333
						2203	73.6851	79.2505	37.1299		45.96	58.3333	51.6667	11.667
						2202	73.6508	79.2132	37.1299		45.98	55	55	10
						2201	73.6289	79.1746	37.1299		46	43.3333	50	10
						2200	73.6192	79.1351	37.1299		46.02	53.3333	68.3333	1.667
						2199	73.6119	79.0952	37.1299		46.04	46.6667	68.3333	3.333
						2198	73.5986	79.0551	37.1299		46.06	46.6667	63.3333	6.667
						2197	73.5787	79.0157	37.1299		46.08	50	38.3333	5
						2196	73.5566	78.9777	37.1299		46.1	55	65	3.333
						2195	73.5355	78.941	37.1299		46.12	51.6667	45	6.667
						2194	73.5158	78.9052	37.1299		46.14	33.3333	65	3.333
						2193	73.4965	78.8699	37.1299		46.16	76.6667	58.3333	8.333
						2192	73.4766	78.8349	37.1299		46.18	55	66.6667	8.333
						2191	73.4551	78.8005	37.1299		46.2	53.3333	51.6667	8.333
						2190	73.433	78.7672	37.1299		46.22	53.3333	50	6.667
						2189	73.4119	78.7351	37.1299		46.24	53.3333	63.3333	3.333
						2188	73.3928	78.7037	37.1299		46.26	40	58.3333	1.667
						2187	73.3752	78.6726	37.1298		46.28	46.6667	60	6.667
						2186	73.3577	78.6415	37.1298		46.3	46.6667	63.3333	8.333
						2185	73.339	78.6102	37.1298		46.32	55	56.6667	5
						2184	73.3188	78.5789	37.1298		46.34	50	53.3333	6.667
						2183	73.2978	78.5482	37.1298		46.36	40	60	1.667
						2182	73.2771	78.5184	37.1297		46.38	40	60	6.667
						2181	73.2576	78.4893	37.1297		46.4	70	55	6.667
						2180	73.2395	78.4605	37.1297		46.42	60	53.3333	3.333
						2179	73.2224	78.4313	37.1296		46.44	51.6667	63.3333	5
						2178	73.2058	78.401	37.1296		46.46	45	40	1.667
						2177	73.1894	78.3698	37.1296		46.48	53.3333	48.3333	6.667
						2176	73.173	78.338	37.1295		46.5	43.3333	61.6667	10
						2175	73.1567	78.306	37.1295		46.52	61.6667	60	6.667
						2174	73.1406	78.2743	37.1294		46.54	36.6667	50	6.667
						2173	73.1249	78.2429	37.1294		46.56	63.3333	50	3.333
						2172	73.1096	78.2116	37.1293		46.58	60	48.3333	10
						2171	73.0944	78.1803	37.1293		46.6	45	55	6.667
						2170	73.0793	78.1488	37.1292		46.62	18.3333	68.3333	3.333
						2169	73.0638	78.1172	37.1292		46.64	61.6667	61.6667	8.333
						2168	73.0478	78.0854	37.1291		46.66	43.3333	60	6.667
						2167	73.0314	78.0538	37.1291		46.68	61.6667	43.3333	5
						2166	73.0156	78.0225	37.129		46.7	45	60	15
						2165	73.0021	77.9916	37.1289		46.72	48.3333	63.3333	6.667
						2164	72.9912	77.9598	37.1289		46.74	48.3333	63.3333	1.667
						2163	72.9818	77.9251	37.1288		46.76	61.6667	68.3333	8.333
						2162	72.972	77.8869	37.1287		46.78	45	78.3333	5
						2161	72.9604	77.848	37.1287		46.8	45	53.3333	11.667
						2160	72.9458	77.8121	37.1286		46.82	55	60	8.333
						2159	72.928	77.7785	37.1285		46.84	56.6667	41.6667	5
						2158	72.9084	77.7429	37.1284		46.86	60	66.6667	5
						2157	72.8914	77.7046	37.1284		46.88	71.6667	58.3333	10
						2156	72.8808	77.6717	37.1283		46.9	76.6667	66.6667	11.667
						2155	72.8754	77.651	37.1282		46.92	60	43.3333	6.667
						2154	72.8684	77.6377	37.1281		46.94	58.3333	75	3.333
						2153	72.8559	77.6189	37.128		46.96	48.3333	51.6667	13.333
						2152	72.8408	77.5925	37.1279		46.98	61.6667	45	10
						2151	72.8273	77.5729	37.1278		47	51.6667	66.6667	23.333
						2150	72.815	77.5725	37.1277		47.02	48.3333	43.3333	5
						2149	72.8009	77.5827	37.1276		47.04	55	50	5
						2148	72.7848	77.5815	37.1275		47.06	41.6667	68.3333	6.667
						2147	72.7708	77.5586	37.1274		47.08	41.6667	60	5
						2146	72.7646	77.5229	37.1273		47.1	50	51.6667	13.333
						2145	72.7695	77.4874	37.1272		47.12	48.3333	41.6667	8.333
						2144	72.7857	77.4554	37.1271		47.14	70	60	8.333
						2143	72.8088	77.4282	37.127		47.16	43.3333	53.3333	6.667
						2142	72.8312	77.4146	37.1269		47.18	50	60	6.667
						2141	72.8451	77.4195	37.1268		47.2	41.6667	68.3333	6.667
						2140	72.8465	77.4281	37.1267		47.22	40	53.3333	11.667
						2139	72.8367	77.414	37.1266		47.24	46.6667	65	11.667
						2138	72.8231	77.367	37.1265		47.26	58.3333	48.3333	8.333
						2137	72.8154	77.305	37.1264		47.28	45	63.3333	11.667
						2136	72.8187	77.2568	37.1262		47.3	55	40	11.667
						2135	72.8282	77.2327	37.1261		47.32	43.3333	56.6667	6.667
						2134	72.8335	77.2199	37.126		47.34	45	38.3333	16.667
						2133	72.8285	77.2042	37.1259		47.36	51.6667	46.6667	8.333
						2132	72.8154	77.1839	37.1258		47.38	40	45	10
						2131	72.7994	77.1626	37.1257		47.4	48.3333	53.3333	8.333
						2130	72.7841	77.1385	37.1256		47.42	70	53.3333	20
						2129	72.7734	77.1116	37.1255		47.44	68.3333	61.6667	13.333
						2128	72.7724	77.0918	37.1253		47.46	38.3333	65	13.333
						2127	72.7827	77.0904	37.1252		47.48	50	55	5
						2126	72.801	77.103	37.1251		47.5	48.3333	70	11.667
						2125	72.8225	77.1147	37.125		47.52	50	26.6667	15
						2124	72.844	77.1187	37.1249		47.54	63.3333	61.6667	21.667
						2123	72.8606	77.1208	37.1248		47.56	45	41.6667	13.333
						2122	72.8645	77.1248	37.1247		47.58	46.6667	46.6667	15
						2121	72.8532	77.1248	37.1245		47.6	51.6667	53.3333	20
						2120	72.834	77.1154	37.1244		47.62	53.3333	45	18.333
						2119	72.8168	77.1015	37.1243		47.64	38.3333	50	30
						2118	72.8037	77.0973	37.1242		47.66	45	60	33.333
						2117	72.7914	77.1155	37.1241		47.68	61.6667	53.3333	26.667
						2116	72.7822	77.1594	37.124		47.7	50	33.3333	25
						2115	72.7861	77.2188	37.1239		47.72	46.6667	61.6667	45
						2114	72.8093	77.2755	37.1238		47.74	36.6667	51.6667	50
						2113	72.8457	77.3188	37.1237		47.76	56.6667	30	55
						2112	72.882	77.3522	37.1236		47.78	43.3333	53.3333	50
						2111	72.9072	77.3801	37.1235		47.8	41.6667	48.3333	50
						2110	72.9182	77.3963	37.1234		47.82	46.6667	38.3333	75
						2109	72.9193	77.39	37.1233		47.84	55	55	90
						2108	72.9206	77.359	37.1232		47.86	43.3333	68.3333	126.667
						2107	72.9312	77.3113	37.1232		47.88	60	55	143.333
						2106	72.952	77.2613	37.1231		47.9	58.3333	58.3333	226.667
						2105	72.9757	77.2345	37.123		47.92	43.3333	45	273.333
						2104	72.992	77.2513	37.1229		47.94	55	63.3333	308.333
						2103	72.9969	77.3044	37.1228		47.96	61.6667	50	403.333
						2102	72.993	77.3627	37.1227		47.98	38.3333	60	473.333
						2101	72.9865	77.3998	37.1227		48	46.6667	55	545
						2100	72.9839	77.4205	37.1226		48.02	48.3333	56.6667	576.667
						2099	72.9885	77.4436	37.1225		48.04	45	36.6667	620
						2098	73.0002	77.4754	37.1224		48.06	53.3333	65	660
						2097	73.0162	77.51	37.1224		48.08	70	36.6667	683.333
						2096	73.0329	77.5428	37.1223		48.1	48.3333	60	656.667
						2095	73.0491	77.5738	37.1223		48.12	65	51.6667	620
						2094	73.0649	77.6016	37.1222		48.14	56.6667	43.3333	588.333
						2093	73.08	77.6254	37.1222		48.16	50	68.3333	556.667
						2092	73.0937	77.6485	37.1221		48.18	55	41.6667	441.667
						2091	73.1065	77.6757	37.1221		48.2	60	25	391.667
						2090	73.1203	77.707	37.1221		48.22	51.6667	58.3333	343.333
						2089	73.1363	77.7386	37.1221		48.24	51.6667	56.6667	275
						2088	73.1537	77.7687	37.1221		48.26	40	48.3333	225
						2087	73.1709	77.7983	37.1221		48.28	31.6667	41.6667	173.333
						2086	73.1867	77.829	37.1221		48.3	46.6667	41.6667	160
						2085	73.2015	77.8606	37.1221		48.32	38.3333	65	115
						2084	73.2164	77.8926	37.122		48.34	31.6667	61.6667	101.667
						2083	73.2318	77.9247	37.122		48.36	48.3333	46.6667	70
						2082	73.2476	77.9569	37.122		48.38	50	40	68.333
						2081	73.2637	77.9891	37.1221		48.4	31.6667	56.6667	43.333
						2080	73.2803	78.0211	37.1221		48.42	43.3333	48.3333	61.667
						2079	73.2977	78.0526	37.1221		48.44	48.3333	41.6667	43.333
						2078	73.3161	78.0839	37.1221		48.46	53.3333	48.3333	33.333
						2077	73.3351	78.1152	37.1221		48.48	40	53.3333	23.333
						2076	73.3541	78.1469	37.1222		48.5	50	41.6667	46.667
						2075	73.3731	78.1793	37.1222		48.52	43.3333	45	40
						2074	73.3922	78.2125	37.1222		48.54	58.3333	46.6667	25
						2073	73.4115	78.2461	37.1223		48.56	45	45	25
						2072	73.4311	78.2801	37.1223		48.58	40	51.6667	25
						2071	73.4513	78.3146	37.1224		48.6	48.3333	60	16.667
						2070	73.472	78.3496	37.1224		48.62	45	30	26.667
						2069	73.4933	78.3855	37.1225		48.64	50	53.3333	21.667
						2068	73.5149	78.4224	37.1226		48.66	43.3333	55	18.333
						2067	73.5369	78.4608	37.1226		48.68	56.6667	43.3333	15
						2066	73.5593	78.5008	37.1227		48.7	53.3333	53.3333	13.333
						2065	73.5822	78.5421	37.1228		48.72	46.6667	53.3333	21.667
						2064	73.6058	78.5837	37.1229		48.74	46.6667	50	11.667
						2063	73.6304	78.6243	37.123		48.76	40	46.6667	6.667
						2062	73.656	78.6633	37.1231		48.78	31.6667	48.3333	13.333
						2061	73.6826	78.7007	37.1232		48.8	55	53.3333	20
						2060	73.7102	78.7374	37.1234		48.82	41.6667	48.3333	21.667
						2059	73.7385	78.7742	37.1235		48.84	33.3333	51.6667	16.667
						2058	73.7673	78.8117	37.1236		48.86	38.3333	56.6667	23.333
						2057	73.7964	78.85	37.1237		48.88	56.6667	51.6667	16.667
						2056	73.8256	78.8892	37.1238		48.9	55	61.6667	8.333
						2055	73.8548	78.9291	37.1239		48.92	55	38.3333	13.333
						2054	73.8839	78.9698	37.1241		48.94	40	58.3333	11.667
						2053	73.913	79.0112	37.1242		48.96	45	51.6667	8.333
						2052	73.9423	79.0533	37.1243		48.98	40	53.3333	20
						2051	73.9719	79.0962	37.1245		49	38.3333	50	10
						2050	74.0018	79.1398	37.1246		49.02	58.3333	43.3333	8.333
						2049	74.0318	79.1838	37.1247		49.04	36.6667	55	6.667
						2048	74.0618	79.2281	37.1248		49.06	48.3333	35	20
						2047	74.0918	79.2726	37.1249		49.08	31.6667	30	8.333
						2046	74.1219	79.3173	37.125		49.1	56.6667	51.6667	13.333
						2045	74.1523	79.362	37.1251		49.12	33.3333	46.6667	15
						2044	74.1831	79.4065	37.1252		49.14	40	35	28.333
						2043	74.2143	79.4511	37.1253		49.16	55	56.6667	8.333
						2042	74.2459	79.496	37.1255		49.18	33.3333	38.3333	16.667
						2041	74.278	79.5416	37.1258		49.2	46.6667	50	11.667
						2040	74.3106	79.588	37.1262		49.22	46.6667	38.3333	1.667
						2039	74.3437	79.6353	37.1264		49.24	30	46.6667	6.667
						2038	74.3771	79.6835	37.1265		49.26	25	40	8.333
						2037	74.4106	79.7327	37.1267		49.28	50	40	6.667
						2036	74.4441	79.7823	37.1269		49.3	38.3333	48.3333	10
						2035	74.4774	79.8315	37.1271		49.32	48.3333	41.6667	13.333
						2034	74.5107	79.8794	37.1272		49.34	38.3333	40	6.667
						2033	74.544	79.926	37.1275		49.36	21.6667	31.6667	6.667
						2032	74.5776	79.9716	37.1277		49.38	35	45	10
						2031	74.6111	80.0167	37.1279		49.4	45	55	10
						2030	74.6443	80.0615	37.128		49.42	58.3333	48.3333	10
						2029	74.6771	80.1065	37.1282		49.44	46.6667	61.6667	11.667
						2028	74.7095	80.1523	37.1284		49.46	41.6667	36.6667	0
						2027	74.7415	80.1988	37.1285		49.48	40	41.6667	10
						2026	74.7733	80.2458	37.1286		49.5	40	43.3333	10
						2025	74.8048	80.2928	37.1288		49.52	36.6667	36.6667	5
						2024	74.8363	80.3398	37.1291		49.54	36.6667	61.6667	1.667
						2023	74.8676	80.3869	37.1293		49.56	30	33.3333	8.333
						2022	74.8984	80.4346	37.1294		49.58	46.6667	50	11.667
						2021	74.9286	80.4833	37.1293		49.6	48.3333	46.6667	6.667
						2020	74.9581	80.5334	37.1291		49.62	35	56.6667	5
						2019	74.9869	80.585	37.129		49.64	41.6667	55	10
						2018	75.0153	80.6378	37.1293		49.66	35	38.3333	8.333
						2017	75.0434	80.6911	37.13		49.68	36.6667	46.6667	6.667
						2016	75.0709	80.7443	37.1308		49.7	31.6667	38.3333	6.667
						2015	75.0977	80.797	37.1313		49.72	33.3333	38.3333	10
						2014	75.1236	80.8491	37.1317		49.74	33.3333	41.6667	5
						2013	75.1486	80.9006	37.1322		49.76	28.3333	30	3.333
						2012	75.1729	80.9517	37.1326		49.78	50	40	16.667
						2011	75.1966	81.0023	37.1328		49.8	33.3333	46.6667	3.333
						2010	75.22	81.0525	37.1329		49.82	45	53.3333	10
						2009	75.243	81.1024	37.1332		49.84	31.6667	48.3333	8.333
						2008	75.2658	81.1521	37.1337		49.86	33.3333	43.3333	1.667
						2007	75.2883	81.2017	37.1341		49.88	58.3333	36.6667	5
						2006	75.3106	81.2513	37.1343		49.9	33.3333	36.6667	18.333
						2005	75.3325	81.3009	37.1347		49.92	40	33.3333	8.333
[truncated: 1,562 more rows]
